# Supplementary material for: ACMG/AMP variant classification framework in arginase 1 deficiency: Implications for birth prevalence estimates and diagnostics
Source: Genet Med Open. 2024 Jan 23;2:101815. doi: 10.1016/j.gimo.2024.101815 (PMC11613747; doi:10.1016/j.gimo.2024.101815)
Supplement: Supplemental Table 1 — gnomAD v2.1.1 ARG1 published variants (n=73) used for carrier frequency and birth prevalence calculations. [file mmc1.xlsx]

## Sheet: ARG1 pub variants (Model A) 
Supplementary Table 1: gnomAD v2.1.1 ARG1 published variants (n=73) used for carrier frequency and birth prevalence calculations
Published ARG1 mutant alleles	Reference		Isoform 2 protein	Isoform 1 protein	Gnomad v2.1				Classification using ACMG/AMP criteria
coding seq as reported in PubMed		exon	(NM_000045.3)	(NM_001244438.1)	Allele count	Allele number	Allele freqa	Allele number
exon 1 deletion	27	5'	x		0	31416	0.3	100000	LIKELY PATHOGENIC
c.2T>C	27	1	p.(M1T)		0	282192	0.3	100000	PATHOGENIC
c.23T>A	1	1	p.(I8K)		2	282352	0.708336	100000	VUS
c.32T>C	1	1	p.(I11T)		1	250904	0.398559	100000	VUS
c.34G>T	1	1	p.(G12*)		0	282912	0.3	100000	LIKELY PATHOGENIC
c.53G>A	1	1	p.(G18E)		1	250390	0.399377	100000	VUS
c.57+1G>A	1	splice site	p.?		2	250208	0.799335	100000	PATHOGENIC
c.58-3C>G	27		p.?		0	282912	0.3	100000	VUS
NC_000006.12:g.131576244_131586997del	1		p.?		0	31416	0.3	100000	LIKELY PATHOGENIC
c.61C>T	1	2	p.(R21*)		16	282650	5.66071	100000	PATHOGENIC
c.67del	1	2	p.(V24Wfs*8)		0	282912	0.3	100000	LIKELY PATHOGENIC
c.77del	1	2	p.(G27Afs*5)		0	282912	0.3	100000	PATHOGENIC
c.80G>A	1	2	p.(G27D)		1	251258	0.397997	100000	VUS
c.93del	1	2	p.(R32Efs*16)		2	251198	0.796185	100000	PATHOGENIC
c.del116_188 (complex)	24		p.(P20SfsX4)		0	282912	0.3	100000	LIKELY PATHOGENIC
c.121_122insCTT	38	2		p.(Lys41ThrfsTer)	0	282912	0.3	100000	LIKELY PATHOGENIC
c.124G>T	33		p.(E42*)		0	282912	0.3	100000	PATHOGENIC
c.130+1 G>A	27		p.?		0	282912	0.3	100000	PATHOGENIC
c.132-146del	27	3	p.(Glu44_Lys48del)		0	282912	0.3	100000	LIKELY PATHOGENIC
c.206A>T	33		p.(N69I)		0	282912	0.3	100000	VUS
c.212G>C	31		p.(R71T)	p.(R79T)	8	251324	3.18314	100000	VUS
c.221G>T	1	3	p.(G74V)	p.(G82V)	0	282912	0.3	100000	VUS
c.223A>T	1	3	p.(K75*)	p.(K83Ter)	0	282912	0.3	100000	LIKELY PATHOGENIC
c.231C>A	6		p.(S77R)	p.(S85R)	0	282912	0.3	100000	VUS
c.232dup	1	3	p.(E78Gfs*40)		0	282192	0.3	100000	LIKELY PATHOGENIC
c.262_265del	1	3	p.(K88Rfs*45)	p.(Lys96Arg)	1	251204	0.398083	100000	PATHOGENIC
c.282C>G	27		p.(S94R)		0	282192	0.3	100000	VUS
c.292G>A	1	3	p.(G98S)	p.(Gly106Ser)	1	251018	0.398378	100000	VUS
c.295G>A	27		p.(G99R)	p.(Gly107Arg)	2	250964	0.796927	100000	VUS
c.298G>A	31		p.(D100N)		0	282192	0.3	100000	VUS
#c.305+1323T>C	1	intron	p.?		0	31416	0.3	100000	VUS
c.316G>C	32		p.(G106R)		0	282912	0.3	100000	LIKELY PATHOGENIC
c.365G>A	1	4	p.(W122*)	p.(Trp130Ter)	2	250754	0.797594	100000	PATHOGENIC
c.374C>T	1	4	p.(A125V)		0	282192	0.3	100000	LIKELY PATHOGENIC
c.383A>G	1	4	p.(D128G)	p.(Asp136Gly)	8	250742	3.19053	100000	VUS
c.385_387del	1	4	p.(I129del)		0	282192	0.3	100000	LIKELY PATHOGENIC
c.401C>T	1	4	p.(T134I)		0	282912	0.3	100000	LIKELY PATHOGENIC
c.413G>T	1	4	p.(G138V)		0	282912	0.3	100000	LIKELY PATHOGENIC
c.422A>T	1	4	p.(H141L)		0	282912	0.3	100000	LIKELY PATHOGENIC
c.425G>A	1	4	p.(G142E)	p.(Gly150Glu)	2	250340	0.798913	100000	LIKELY PATHOGENIC
c.446T>C	27		p.(L149P)		0	282192	0.3	100000	LIKELY PATHOGENIC
c.458T>A	36	4		p.(Val153Glu)	0	282912	0.3	100000	LIKELY PATHOGENIC
c.466-1G>C	1, 30	splice site	p.?		0	282192	0.3	100000	PATHOGENIC
c.466-2A>G	1	splice site	p.?		0	282912	0.3	100000	PATHOGENIC
c.523del	1	5	p.(V175Cfs*5)		0	282192	0.3	100000	LIKELY PATHOGENIC
c.539G>C	1	5	p.(R180T)	p.(Asp189Tyr)	1	31380	3.18674	100000	VUS
c.551del	27	5	p.(P184Lfs*7)		0	282192	0.3	100000	LIKELY PATHOGENIC
c.560+5G>A	1	splice site	p.?	c.584+5G>A	2	251372	0.795634	100000	VUS
c.603_604del	27	6	p.(E202Sfs*30)		0	282192	0.3	100000	PATHOGENIC
c.646_649del	1	6	p.(L216Afs*4)	p.(Leu224Alafs)	1	251212	0.39807	100000	PATHOGENIC
c.666-2A>G	27	6	p.?		0	282192	0.3	100000	PATHOGENIC
c.673del	1	7	p.(R225Gfs*5)	p.(Arg233Glyfs)	1	251372	0.397817	100000	LIKELY PATHOGENIC
c.647T>C	34	7	p.L216P		0	282912	0.3	100000	LIKELY PATHOGENIC
c.682C>G	27		p.H228D		0	282192	0.3	100000	VUS
c.695A>T	1	7	p.D232V		0	282192	0.3	100000	VUS
c.700G>C	1	7	p.D234H		0	282192	0.3	100000	VUS
c.703G>A	1	7	p.G235R	p.Gly243Arg	7	282744	2.47574	100000	LIKELY PATHOGENIC
c.703G>C	1	7	p.G235R		0	282192	0.3	100000	LIKELY PATHOGENIC
c.703-707delinsAGACTGGACC	5		p.G235Rfs*20		0	282192	0.3	100000	LIKELY PATHOGENIC
c.707T>C	28		p.L236P		0	282192	0.3	100000	VUS
c.708_712	27		p.P238Rfs*17		0	282192	0.3	100000	LIKELY PATHOGENIC
c.798A>C	27		p.L266N	p.Lys274Asn	36	282310	12.7519	100000	VUS
c.802+2T>G	27		p.?		0	282192	0.3	100000	LIKELY PATHOGENIC
c.820G>A	37		p.Asp274Asn		0	282912	0.3	100000	VUS
c.837C>A	33		p.N279K		0	282912	0.3	100000	VUS
c.842del	1	8	p.L282Wfs*8		0	282192	0.3	100000	PATHOGENIC
c.849del	27		p.K284Rfs*6		0	282192	0.3	100000	LIKELY PATHOGENIC
c.866dup	35	8	p.Thr290fs	p.Thr298…	0	282912	0.3	100000	LIKELY PATHOGENIC
c.871C>T	1	8	p.R291*	p.Arg299Ter	5	251180	1.9906	100000	PATHOGENIC
c.877del	27		p.Val293*		0	282192	0.3	100000	LIKELY PATHOGENIC
c.892G>C	1	8	p.A298P	p.Ala306Pro	10	251194	3.98099	100000	VUS
c.913G>A	1	8	p.G305R	p.Gly313Arg	1	251100	0.398248	100000	VUS
c.923G>A	1	8	p.R308Q	p.Arg316Gln	3	282450	1.06213	100000	VUS
						Total:	60.862	100000
Total published mutations = 73
Note1: ARG1 has two isoforms; isoform 2 uses an alternate in-frame splice site at the 5' end of an exon compared to isoform 1
Nomenclature for mutations is usually published for Isoform 2 of ARG1, but in some cases the isoform 1 nomenclature is used in gnomAD.
Note2: If published mutation is NOT present in Gnomad, assume allele freq = 0/282 912 alleles (2 x [125 748 genomes + 15 708 genomes]) if coding/within 10bp of intron.
If deep intronic, assume allele freq = 0/31 416 (2x 15 708 genomes).									Totals
								P	16
aAllele counts of 0 were given an estimated frequency of 1/300,000 as the upper limit of prevalence								LP	30
								VUS	27
								Total	73

## Sheet: gnomAD_v2.1.1_ARG1 2022
Supplementary Table 1: gnomAD v2.1.1 ARG1 published variants (n=73) used for carrier frequency and birth prevalence calculations
gnomAD_v2.1.1_ENSG00000118520_2022_06_08_10_02_40.csv (Downloaded 8 June 2022)
Chr	Position	rsIDs	Ref	Alt	HGVS Consequence	Protein Consequence	Transcript Consequence	VEP Annotation	Allele Count	Allele Number	Allele Frequency	SIFT	Mut-Taster	Polyphen	Source	Filters - exomes	Filters - genomes	Transcript	ClinVar Clinical Significance	ClinVar Variation ID	Flags	Homozygote Count	Hemizygote Count	Allele Count African/African American	Allele Number African/African American	Homozygote Count African/African American	Hemizygote Count African/African American	Allele Count Latino/Admixed American	Allele Number Latino/Admixed American	Homozygote Count Latino/Admixed American	Hemizygote Count Latino/Admixed American	Allele Count Ashkenazi Jewish	Allele Number Ashkenazi Jewish	Homozygote Count Ashkenazi Jewish	Hemizygote Count Ashkenazi Jewish	Allele Count East Asian	Allele Number East Asian	Homozygote Count East Asian	Hemizygote Count East Asian	Allele Count European (Finnish)	Allele Number European (Finnish)	Homozygote Count European (Finnish)	Hemizygote Count European (Finnish)	Allele Count European (non-Finnish)	Allele Number European (non-Finnish)	Homozygote Count European (non-Finnish)	Hemizygote Count European (non-Finnish)	Allele Count Other	Allele Number Other
6	131894353	rs192353153	A	G	c.-70A>G		c.-70A>G	5_prime_UTR_variant	5	31366	0.000159408				gnomAD Genomes	NA	PASS	ENST00000368087.3	Uncertain significance	355314		0	0	0	8706	0	0	0	848	0	0	0	290	0	0	0	1558	0	0	0	3472	0	0	5	15404	0	0	0	1088
6	131894358	rs17788484	C	T	c.-65C>T		c.-65C>T	5_prime_UTR_variant	869	31314	0.0277512				gnomAD Genomes	NA	PASS	ENST00000368087.3	Benign	355315		18	0	449	8680	10	0	27	844	1	0	14	290	0	0	0	1560	0	0	16	3474	0	0	342	15384	4	0	21	1082
6	131894359	rs1028910953	G	A	c.-64G>A		c.-64G>A	5_prime_UTR_variant	8	31352	0.000255167				gnomAD Genomes	NA	PASS	ENST00000368087.3				0	0	3	8704	0	0	0	846	0	0	0	290	0	0	1	1558	0	0	0	3474	0	0	2	15394	0	0	2	1086
6	131894368	rs865842223	C	G	c.-55C>G		c.-55C>G	5_prime_UTR_variant	1	31366	3.18817e-05				gnomAD Genomes	NA	PASS	ENST00000356962.2				0	0	0	8708	0	0	0	846	0	0	0	290	0	0	0	1560	0	0	0	3474	0	0	0	15402	0	0	1	1086
6	131894376	rs776217305	G	T	c.-47G>T		c.-47G>T	5_prime_UTR_variant	1	250838	3.98664e-06				gnomAD Exomes	PASS	NA	ENST00000356962.2				0	0	0	16250	0	0	0	34540	0	0	0	10064	0	0	0	18384	0	0	0	21634	0	0	1	113244	0	0	0	6116
6	131894380	rs761516831	A	C	c.-43A>C		c.-43A>C	5_prime_UTR_variant	6	250890	2.39149e-05				gnomAD Exomes	PASS	NA	ENST00000356962.2				0	0	0	16250	0	0	6	34532	0	0	0	10068	0	0	0	18386	0	0	0	21640	0	0	0	113290	0	0	0	6118
6	131894386	rs766705948	T	C	c.-37T>C		c.-37T>C	5_prime_UTR_variant	4	250962	1.59387e-05				gnomAD Exomes	PASS	NA	ENST00000356962.2				0	0	0	16252	0	0	4	34540	0	0	0	10068	0	0	0	18384	0	0	0	21642	0	0	0	113346	0	0	0	6122
6	131894386	rs766705948	T	A	c.-37T>A		c.-37T>A	5_prime_UTR_variant	1	250962	3.98467e-06				gnomAD Exomes	PASS	NA	ENST00000356962.2				0	0	0	16252	0	0	0	34540	0	0	0	10068	0	0	0	18384	0	0	0	21642	0	0	0	113346	0	0	1	6122
6	131894387	rs1419548929	G	A	c.-36G>A		c.-36G>A	5_prime_UTR_variant	1	250944	3.98495e-06				gnomAD Exomes	PASS	NA	ENST00000356962.2				0	0	0	16248	0	0	0	34538	0	0	0	10068	0	0	1	18380	0	0	0	21638	0	0	0	113340	0	0	0	6122
6	131894388	rs1411205906	G	C	c.-35G>C		c.-35G>C	5_prime_UTR_variant	2	250942	7.96997e-06				gnomAD Exomes	PASS	NA	ENST00000356962.2				0	0	0	16254	0	0	0	34544	0	0	0	10068	0	0	0	18382	0	0	0	21644	0	0	2	113322	0	0	0	6122
6	131894390	rs751924194	G	A	c.-33G>A		c.-33G>A	5_prime_UTR_variant	2	250980	7.96876e-06				gnomAD Exomes	PASS	NA	ENST00000356962.2				0	0	0	16254	0	0	0	34548	0	0	0	10070	0	0	0	18384	0	0	0	21642	0	0	1	113348	0	0	0	6126
6	131894392	rs755511669	G	A	c.-31G>A		c.-31G>A	5_prime_UTR_variant	9	282386	3.18713e-05				gnomAD Exomes,gnomAD Genomes	PASS	PASS	ENST00000356962.2				0	0	0	24960	0	0	0	35398	0	0	0	10360	0	0	6	19950	0	0	0	25118	0	0	2	128776	0	0	0	7214
6	131894397	rs767964945	A	G	c.-26A>G		c.-26A>G	5_prime_UTR_variant	5	251016	1.9919e-05				gnomAD Exomes	PASS	NA	ENST00000356962.2				0	0	5	16254	0	0	0	34548	0	0	0	10070	0	0	0	18384	0	0	0	21646	0	0	0	113376	0	0	0	6128
6	131894399	rs752788818	T	C	c.-24T>C		c.-24T>C	5_prime_UTR_variant	2	251020	7.96749e-06				gnomAD Exomes	PASS	NA	ENST00000356962.2				0	0	0	16254	0	0	0	34538	0	0	0	10070	0	0	2	18388	0	0	0	21646	0	0	0	113386	0	0	0	6128
6	131894402	rs370747314	A	C	c.-21A>C		c.-21A>C	5_prime_UTR_variant	55	282414	0.00019475				gnomAD Exomes,gnomAD Genomes	PASS	PASS	ENST00000356962.2	Uncertain significance	355316		1	0	2	24962	0	0	0	35398	0	0	0	10360	0	0	0	19946	0	0	1	25120	0	0	50	128806	1	0	2	7212
6	131894403	rs777817531	G	T	c.-20G>T		c.-20G>T	5_prime_UTR_variant	1	251036	3.98349e-06				gnomAD Exomes	PASS	NA	ENST00000356962.2				0	0	0	16254	0	0	0	34552	0	0	1	10068	0	0	0	18386	0	0	0	21644	0	0	0	113398	0	0	0	6126
6	131894409	rs1270717261	A	G	c.-14A>G		c.-14A>G	5_prime_UTR_variant	1	251070	3.98295e-06				gnomAD Exomes	PASS	NA	ENST00000356962.2				0	0	0	16254	0	0	0	34562	0	0	0	10068	0	0	0	18388	0	0	0	21646	0	0	1	113414	0	0	0	6128
6	131894415	rs987130050	G	A	c.-8G>A		c.-8G>A	5_prime_UTR_variant	2	31372	6.37511e-05				gnomAD Genomes	NA	PASS	ENST00000356962.2				0	0	2	8704	0	0	0	846	0	0	0	290	0	0	0	1558	0	0	0	3474	0	0	0	15416	0	0	0	1084
6	131894417	rs749521049	C	A	c.-6C>A		c.-6C>A	5_prime_UTR_variant	3	282428	1.06222e-05				gnomAD Exomes,gnomAD Genomes	PASS	PASS	ENST00000356962.2				0	0	3	24952	0	0	0	35410	0	0	0	10358	0	0	0	19942	0	0	0	25122	0	0	0	128818	0	0	0	7216
6	131894419	rs757468683	G	C	c.-4G>C		c.-4G>C	5_prime_UTR_variant	2	251092	7.96521e-06				gnomAD Exomes	PASS	NA	ENST00000356962.2				0	0	0	16252	0	0	1	34568	0	0	0	10070	0	0	0	18392	0	0	0	21648	0	0	1	113420	0	0	0	6130
6	131894420	rs1257656358	A	C	c.-3A>C		c.-3A>C	5_prime_UTR_variant	1	251108	3.98235e-06				gnomAD Exomes	PASS	NA	ENST00000356962.2				0	0	0	16254	0	0	0	34568	0	0	0	10070	0	0	0	18394	0	0	0	21648	0	0	1	113432	0	0	0	6130
6	131894421	rs1335795532	G	A	c.-2G>A		c.-2G>A	5_prime_UTR_variant	2	251090	7.96527e-06				gnomAD Exomes	PASS	NA	ENST00000356962.2				0	0	0	16254	0	0	1	34568	0	0	0	10070	0	0	0	18392	0	0	0	21648	0	0	1	113418	0	0	0	6130
6	131894422	rs778602133	C	A	c.-1C>A		c.-1C>A	5_prime_UTR_variant	3	251078	1.19485e-05				gnomAD Exomes	PASS	NA	ENST00000356962.2				0	0	0	16254	0	0	0	34568	0	0	0	10070	0	0	0	18392	0	0	0	21648	0	0	3	113406	0	0	0	6130
6	131894425	rs745624953	G	A	p.(Met1?)	p.(Met1?)	c.3G>A	start_lost	3	282440	1.06217e-05	deemed pathogenic			gnomAD Exomes,gnomAD Genomes	PASS	PASS	ENST00000356962.2	Likely pathogenic	645245		0	0	0	24958	0	0	0	35412	0	0	0	10360	0	0	0	19952	0	0	0	25120	0	0	3	128812	0	0	0	7214
6	131894428	rs138584410	C	T	p.(Ser2Ser)	p.(Ser2Ser)	c.6C>T	synonymous_variant	4	282424	1.41631e-05				gnomAD Exomes,gnomAD Genomes	PASS	PASS	ENST00000356962.2				0	0	0	24954	0	0	0	35410	0	0	0	10360	0	0	0	19952	0	0	0	25118	0	0	4	128802	0	0	0	7216
6	131894429	rs558377642	G	A	p.(Ala3Thr)	p.(Ala3Thr)	c.7G>A	missense_variant	6	251030	2.39015e-05	Tol	Ben	Ben	gnomAD Exomes	PASS	NA	ENST00000356962.2				0	0	0	16256	0	0	0	34568	0	0	0	10070	0	0	1	18394	0	0	0	21648	0	0	5	113356	0	0	0	6126
6	131894429	rs558377642	G	C	p.(Ala3Pro)	p.(Ala3Pro)	c.7G>C	missense_variant	6	282390	2.12472e-05	Tol	Ben	Ben	gnomAD Exomes,gnomAD Genomes	PASS	PASS	ENST00000356962.2	Uncertain significance	1042824		0	0	5	24958	0	0	0	35412	0	0	0	10360	0	0	0	19950	0	0	0	25116	0	0	0	128772	0	0	1	7210
6	131894435	rs768343568	T	G	p(.Ser5Ala)	p(.Ser5Ala)	c.13T>G	missense_variant	1	251028	3.98362e-06	Tol	Ben	Ben	gnomAD Exomes	PASS	NA	ENST00000356962.2				0	0	0	16256	0	0	0	34566	0	0	0	10066	0	0	0	18394	0	0	1	21648	0	0	0	113360	0	0	0	6126
6	131894438	rs1190948767	A	G	p.(Arg6Gly)	p.(Arg6Gly)	c.16A>G	missense_variant	1	251026	3.98365e-06	Del	Ben	Ben	gnomAD Exomes	PASS	NA	ENST00000356962.2				0	0	0	16256	0	0	1	34570	0	0	0	10066	0	0	0	18394	0	0	0	21648	0	0	0	113352	0	0	0	6126
6	131894442	rs1422307581	C	T	p.(Thr7Ile)	p.(Thr7Ile)	c.20C>T	missense_variant	1	251006	3.98397e-06	Tol	Ben	Ben	gnomAD Exomes	PASS	NA	ENST00000356962.2				0	0	0	16254	0	0	0	34572	0	0	0	10064	0	0	0	18394	0	0	0	21648	0	0	0	113336	0	0	0	6124
6	131894444	rs776185609	A	G	p.(Ile8Val)	p.(Ile8Val)	c.22A>G	missense_variant	32	282388	0.000113319	Tol	Ben	Ben	gnomAD Exomes,gnomAD Genomes	PASS	PASS	ENST00000356962.2	Uncertain significance	1060640		0	0	1	24966	0	0	18	35418	0	0	0	10354	0	0	0	19954	0	0	0	25122	0	0	12	128756	0	0	1	7204
6	131894445	rs149310631	T	A	p.(Ile8Lys)	p.(Ile8Lys)	c.23T>A	missense_variant	2	282352	7.08336e-06				gnomAD Exomes,gnomAD Genomes	PASS	PASS	ENST00000356962.2	Uncertain significance	1044951		0	0	2	24960	0	0	0	35416	0	0	0	10354	0	0	0	19952	0	0	0	25120	0	0	0	128728	0	0	0	7208
6	131894445	rs149310631	T	C	p.(Ile8Thr)	p.(Ile8Thr)	c.23T>C	missense_variant	1	250988	3.98425e-06	Del	Del	Poss	gnomAD Exomes	PASS	NA	ENST00000356962.2				0	0	0	16252	0	0	0	34570	0	0	0	10064	0	0	0	18394	0	0	0	21648	0	0	0	113324	0	0	0	6122
6	131894446	rs774603245	A	G	p.(Ile8Met)	p.(Ile8Met)	c.24A>G	missense_variant	1	250978	3.98441e-06	Tol	Ben	Ben	gnomAD Exomes	PASS	NA	ENST00000356962.2				0	0	0	16250	0	0	1	34572	0	0	0	10064	0	0	0	18394	0	0	0	21648	0	0	0	113314	0	0	0	6122
6	131894451	rs1404599890	T	C	p.(Ile10Thr)	p.(Ile10Thr)	c.29T>C	missense_variant	1	250928	3.98521e-06	Del	Del	Prob	gnomAD Exomes	PASS	NA	ENST00000356962.2				0	0	0	16252	0	0	0	34570	0	0	0	10066	0	0	0	18394	0	0	0	21648	0	0	1	113266	0	0	0	6118
6	131894454	rs28941474	T	C	p.(Ile11Thr)	p.(Ile11Thr)	c.32T>C	missense_variant	1	250904	3.98559e-06				gnomAD Exomes	PASS	NA	ENST00000356962.2	Pathogenic	2393		0	0	0	16250	0	0	1	34570	0	0	0	10066	0	0	0	18394	0	0	0	21648	0	0	0	113246	0	0	0	6118
6	131894457	rs147419581	G	C	p.(Gly12Ala)	p.(Gly12Ala)	c.35G>C	missense_variant	1	250876	3.98603e-06	Tol	Del	Prob	gnomAD Exomes	PASS	NA	ENST00000356962.2				0	0	1	16252	0	0	0	34570	0	0	0	10064	0	0	0	18394	0	0	0	21648	0	0	0	113218	0	0	0	6118
6	131894462	rs1398211516	C	T	p.(Pro14Ser)	p.(Pro14Ser)	c.40C>T	missense_variant	1	250792	3.98737e-06	Del	Del	Prob	gnomAD Exomes	PASS	NA	ENST00000356962.2				0	0	0	16250	0	0	0	34566	0	0	0	10052	0	0	0	18394	0	0	0	21648	0	0	0	113156	0	0	0	6116
6	131894464	rs939256919	T	A	p.(Pro14Pro)	p.(Pro14Pro)	c.42T>A	synonymous_variant	1	250770	3.98772e-06				gnomAD Exomes	PASS	NA	ENST00000356962.2	Likely benign	738539		0	0	0	16246	0	0	0	34566	0	0	0	10050	0	0	0	18394	0	0	0	21648	0	0	0	113142	0	0	1	6114
6	131894473	rs753260969	G	C	p.(Lys17Asn)	p.(Lys17Asn)	c.51G>C	missense_variant	1	250558	3.99109e-06	Tol	Del	Prob	gnomAD Exomes	PASS	NA	ENST00000356962.2				0	0	0	16226	0	0	1	34560	0	0	0	10050	0	0	0	18390	0	0	0	21648	0	0	0	112972	0	0	0	6102
6	131894475	rs1356179382	G	A	p.(Gly18Glu)	p.(Gly18Glu)	c.53G>A	missense_variant	1	250390	3.99377e-06				gnomAD Exomes	PASS	NA	ENST00000356962.2				0	0	0	16214	0	0	0	34552	0	0	0	10038	0	0	1	18382	0	0	0	21648	0	0	0	112858	0	0	0	6092
6	131894478	rs761148101	A	T	p.(Gln19Leu)	p.(Gln19Leu)	c.56A>T	missense_variant	2	250290	7.99073e-06	Del	Del	Prob	gnomAD Exomes	PASS	NA	ENST00000356962.2				0	0	0	16204	0	0	2	34550	0	0	0	10032	0	0	0	18382	0	0	0	21648	0	0	0	112772	0	0	0	6096
6	131894479	rs150766204	G	A	p.(Gln19Gln)	p.(Gln19Gln)	c.57G>A	splice_region_variant	347	281524	0.00123258				gnomAD Exomes,gnomAD Genomes	PASS	PASS	ENST00000356962.2	Benign	355317		7	0	3	24868	0	0	1	35398	0	0	0	10322	0	0	297	19940	7	0	0	25102	0	0	10	128118	0	0	7	7170
6	131894480	rs587776539	G	A	c.57+1G>A		c.57+1G>A	splice_donor_variant	2	250208	7.99335e-06				gnomAD Exomes	PASS	NA	ENST00000356962.2	Pathogenic	2395		0	0	0	16196	0	0	0	34542	0	0	0	10034	0	0	0	18378	0	0	0	21646	0	0	2	112718	0	0	0	6092
6	131894484		G	A	c.57+5G>A		c.57+5G>A	splice_region_variant	1	250016	3.99974e-06				gnomAD Exomes	PASS	NA	ENST00000356962.2				0	0	0	16182	0	0	0	34534	0	0	0	10026	0	0	0	18368	0	0	0	21648	0	0	0	112574	0	0	0	6096
6	131894486	rs1286940479	A	G	c.57+7A>G		c.57+7A>G	splice_region_variant	1	250016	3.99974e-06				gnomAD Exomes	PASS	NA	ENST00000356962.2				0	0	0	16182	0	0	0	34536	0	0	0	10026	0	0	0	18374	0	0	0	21648	0	0	1	112570	0	0	0	6092
6	131894488	rs757439680	A	G	c.57+9A>G		c.57+9A>G	intron_variant	1	249936	4.00102e-06				gnomAD Exomes	PASS	NA	ENST00000356962.2				0	0	0	16176	0	0	0	34538	0	0	0	10022	0	0	0	18372	0	0	0	21648	0	0	1	112500	0	0	0	6092
6	131894491	rs779135201	A	G	c.57+12A>G		c.57+12A>G	intron_variant	2	249816	8.00589e-06				gnomAD Exomes	PASS	NA	ENST00000356962.2				0	0	0	16168	0	0	0	34538	0	0	0	10018	0	0	2	18370	0	0	0	21646	0	0	0	112408	0	0	0	6086
6	131894493	rs1261787548	T	G	c.57+14T>G		c.57+14T>G	intron_variant	1	249706	4.00471e-06				gnomAD Exomes	PASS	NA	ENST00000356962.2				0	0	0	16158	0	0	0	34524	0	0	0	10012	0	0	0	18362	0	0	0	21642	0	0	1	112344	0	0	0	6084
6	131894499	rs1485724817	T	C	c.57+20T>C		c.57+20T>C	intron_variant	1	249248	4.01207e-06				gnomAD Exomes	PASS	NA	ENST00000356962.2				0	0	1	16098	0	0	0	34500	0	0	0	9992	0	0	0	18350	0	0	0	21638	0	0	0	112032	0	0	0	6072
6	131894500	rs750244206	T	C	c.57+21T>C		c.57+21T>C	intron_variant	1	249236	4.01226e-06				gnomAD Exomes	PASS	NA	ENST00000356962.2				0	0	0	16102	0	0	0	34498	0	0	0	9990	0	0	0	18348	0	0	0	21636	0	0	1	112022	0	0	0	6074
6	131894504	rs758330818	A	G	c.57+25A>G		c.57+25A>G	intron_variant	1	248862	4.01829e-06				gnomAD Exomes	PASS	NA	ENST00000356962.2				0	0	0	16072	0	0	0	34480	0	0	0	9976	0	0	0	18334	0	0	0	21628	0	0	1	111768	0	0	0	6064
6	131894506	rs779986367	T	C	c.57+27T>C		c.57+27T>C	intron_variant	1	248786	4.01952e-06				gnomAD Exomes	PASS	NA	ENST00000356962.2				0	0	0	16062	0	0	0	34472	0	0	0	9972	0	0	0	18328	0	0	0	21630	0	0	0	111720	0	0	0	6066
6	131894506	rs779986367	T	A	c.57+27T>A		c.57+27T>A	intron_variant	4	248786	1.60781e-05				gnomAD Exomes	PASS	NA	ENST00000356962.2				0	0	0	16062	0	0	0	34472	0	0	0	9972	0	0	0	18328	0	0	0	21630	0	0	0	111720	0	0	0	6066
6	131894513	rs768686705	A	G	c.57+34A>G		c.57+34A>G	intron_variant	1	248250	4.0282e-06				gnomAD Exomes	PASS	NA	ENST00000356962.2				0	0	0	16000	0	0	0	34436	0	0	0	9956	0	0	0	18286	0	0	0	21614	0	0	1	111374	0	0	0	6062
6	131894516	rs374231313	TAGTTG	T	c.57+39_57+43del		c.57+39_57+43	intron_variant	1	247966	4.03281e-06				gnomAD Exomes	PASS	NA	ENST00000356962.2				0	0	0	15958	0	0	1	34416	0	0	0	9958	0	0	0	18264	0	0	0	21610	0	0	0	111210	0	0	0	6042
6	131894516	rs374231313	T	C	c.57+37T>C		c.57+37T>C	intron_variant	1	247966	4.03281e-06				gnomAD Exomes	PASS	NA	ENST00000356962.2				0	0	1	15958	0	0	0	34416	0	0	0	9958	0	0	0	18264	0	0	0	21610	0	0	0	111210	0	0	0	6042
6	131894519	rs780600712	T	C	c.57+40T>C		c.57+40T>C	intron_variant	3	247580	1.21173e-05				gnomAD Exomes	PASS	NA	ENST00000356962.2				0	0	0	15906	0	0	0	34390	0	0	0	9944	0	0	0	18216	0	0	0	21590	0	0	3	110998	0	0	0	6036
6	131894526	rs747646903	T	A	c.57+47T>A		c.57+47T>A	intron_variant	1	247012	4.04839e-06				gnomAD Exomes	PASS	NA	ENST00000356962.2				0	0	0	15824	0	0	0	34354	0	0	0	9928	0	0	1	18170	0	0	0	21562	0	0	0	110664	0	0	0	6022
6	131897752	rs1375117058	C	G	c.58-51C>G		c.58-51C>G	intron_variant	1	250744	3.98813e-06				gnomAD Exomes	PASS	NA	ENST00000356962.2				0	0	0	16240	0	0	0	34524	0	0	0	10064	0	0	0	18352	0	0	0	21616	0	0	1	113250	0	0	0	6096
6	131897757	rs748979820	G	A	c.58-46G>A		c.58-46G>A	intron_variant	2	250866	7.97238e-06				gnomAD Exomes	PASS	NA	ENST00000356962.2				0	0	0	16240	0	0	0	34538	0	0	0	10066	0	0	0	18362	0	0	0	21630	0	0	0	113310	0	0	0	6112
6	131897759	rs770529240	T	C	c.58-44T>C		c.58-44T>C	intron_variant	1	250910	3.98549e-06				gnomAD Exomes	PASS	NA	ENST00000356962.2				0	0	0	16248	0	0	0	34540	0	0	0	10068	0	0	0	18364	0	0	0	21626	0	0	1	113342	0	0	0	6112
6	131897761	rs775853882	G	A	c.58-42G>A		c.58-42G>A	intron_variant	2	282322	7.08411e-06				gnomAD Exomes,gnomAD Genomes	PASS	PASS	ENST00000356962.2				0	0	2	24962	0	0	0	35388	0	0	0	10358	0	0	0	19920	0	0	0	25094	0	0	0	128790	0	0	0	7200
6	131897766	rs1231721458	GATA	G	c.58-34_58-32del		c.58-34_58-32	intron_variant	1	250984	3.98432e-06				gnomAD Exomes	PASS	NA	ENST00000356962.2				0	0	0	16248	0	0	0	34548	0	0	0	10070	0	0	0	18378	0	0	0	21630	0	0	0	113380	0	0	0	6118
6	131897768	rs747313511	T	C	c.58-35T>C		c.58-35T>C	intron_variant	2	251024	7.96737e-06				gnomAD Exomes	PASS	NA	ENST00000356962.2				0	0	0	16252	0	0	0	34546	0	0	0	10072	0	0	0	18382	0	0	0	21632	0	0	2	113412	0	0	0	6116
6	131897769	rs769045782	A	T	c.58-34A>T		c.58-34A>T	intron_variant	1	251016	3.98381e-06				gnomAD Exomes	PASS	NA	ENST00000356962.2				0	0	0	16250	0	0	0	34550	0	0	0	10070	0	0	0	18380	0	0	0	21634	0	0	1	113406	0	0	0	6114
6	131897771	rs201959088	T	C	c.58-32T>C		c.58-32T>C	intron_variant	4	282454	1.41616e-05				gnomAD Exomes,gnomAD Genomes	PASS	PASS	ENST00000356962.2				0	0	0	24958	0	0	4	35400	0	0	0	10362	0	0	0	19938	0	0	0	25110	0	0	0	128874	0	0	0	7202
6	131897773	rs1259637770	T	C	c.58-30T>C		c.58-30T>C	intron_variant	1	251074	3.98289e-06				gnomAD Exomes	PASS	NA	ENST00000356962.2				0	0	0	16250	0	0	1	34556	0	0	0	10070	0	0	0	18380	0	0	0	21634	0	0	0	113458	0	0	0	6114
6	131897786	rs762210089	A	T	c.58-17A>T		c.58-17A>T	intron_variant	1	251186	3.98111e-06				gnomAD Exomes	PASS	NA	ENST00000356962.2				0	0	0	16252	0	0	0	34568	0	0	0	10072	0	0	0	18382	0	0	0	21640	0	0	0	113534	0	0	0	6124
6	131897786	rs762210089	A	C	c.58-17A>C		c.58-17A>C	intron_variant	1	251186	3.98111e-06				gnomAD Exomes	PASS	NA	ENST00000356962.2				0	0	0	16252	0	0	0	34568	0	0	0	10072	0	0	0	18382	0	0	0	21640	0	0	1	113534	0	0	0	6124
6	131897787	rs780487191	T	C	c.58-16T>C		c.58-16T>C	intron_variant	1	251184	3.98115e-06				gnomAD Exomes	PASS	NA	ENST00000356962.2				0	0	0	16252	0	0	0	34568	0	0	0	10072	0	0	0	18382	0	0	0	21640	0	0	1	113534	0	0	0	6124
6	131897792	rs1253414144	T	C	c.58-11T>C		c.58-11T>C	intron_variant	1	251220	3.98057e-06				gnomAD Exomes	PASS	NA	ENST00000356962.2				0	0	0	16252	0	0	0	34572	0	0	0	10072	0	0	0	18384	0	0	0	21640	0	0	1	113560	0	0	0	6126
6	131897793	rs773399859	A	G	c.58-10A>G		c.58-10A>G	intron_variant	1	251240	3.98026e-06				gnomAD Exomes	PASS	NA	ENST00000356962.2				0	0	0	16252	0	0	0	34576	0	0	0	10072	0	0	0	18386	0	0	1	21642	0	0	0	113568	0	0	0	6130
6	131897796	rs763301564	T	C	c.58-7T>C		c.58-7T>C	splice_region_variant	1	251236	3.98032e-06				gnomAD Exomes	PASS	NA	ENST00000356962.2				0	0	0	16254	0	0	0	34574	0	0	0	10072	0	0	0	18386	0	0	0	21646	0	0	1	113562	0	0	0	6126
6	131897804	rs766662245	C	G	p.(Pro20Arg)	p.(Pro20Arg)	c.59C>G	missense_variant	1	251264	3.97988e-06	Tol	Ben	Ben	gnomAD Exomes	PASS	NA	ENST00000356962.2				0	0	0	16256	0	0	0	34578	0	0	0	10070	0	0	0	18386	0	0	0	21642	0	0	1	113588	0	0	0	6128
6	131897806	rs104893944	C	G	p.(Arg21Gly)	p.(Arg21Gly)	c.61C>G	missense_variant	1	251276	3.97969e-06	Del	Ben	Ben	gnomAD Exomes	PASS	NA	ENST00000356962.2	Uncertain significance	1025000		0	0	0	16256	0	0	1	34578	0	0	0	10072	0	0	0	18388	0	0	0	21644	0	0	0	113594	0	0	0	6128
6	131897806	rs104893944	C	T	p.(Arg21Ter)	p.(Arg21Ter)	c.61C>T	stop_gained	16	282650	5.66071e-05				gnomAD Exomes,gnomAD Genomes	PASS	PASS	ENST00000356962.2	Pathogenic	2397		0	0	0	24958	0	0	12	35426	0	0	0	10362	0	0	0	19948	0	0	0	25116	0	0	4	129010	0	0	0	7214
6	131897807	rs144994895	G	A	p.(Arg21Gln)	p.(Arg21Gln)	c.62G>A	missense_variant	235	282680	0.000831329	Del	Ben	Prob	gnomAD Exomes,gnomAD Genomes	PASS	PASS	ENST00000356962.2	Conflicting interpretations of pathogenicity	517018		0	0	5	24964	0	0	20	35426	0	0	0	10362	0	0	0	19948	0	0	14	25120	0	0	187	129030	0	0	9	7216
6	131897816	rs767211950	T	A	p.(Val24Glu)	p.(Val24Glu)	c.71T>A	missense_variant	1	251274	3.97972e-06	Del	Del	Prob	gnomAD Exomes	PASS	NA	ENST00000356962.2				0	0	0	16256	0	0	1	34578	0	0	0	10068	0	0	0	18390	0	0	0	21646	0	0	0	113592	0	0	0	6128
6	131897816	rs767211950	T	C	p.(Val24Ala)	p.(Val24Ala)	c.71T>C	missense_variant	2	251274	7.95944e-06	Del	Del	Prob	gnomAD Exomes	PASS	NA	ENST00000356962.2				0	0	0	16256	0	0	0	34578	0	0	0	10068	0	0	0	18390	0	0	0	21646	0	0	0	113592	0	0	0	6128
6	131897820	rs755973004	A	G	p.(Glu25Glu)	p.(Glu25Glu)	c.75A>G	synonymous_variant	67	251286	0.000266628				gnomAD Exomes	PASS	NA	ENST00000356962.2	Conflicting interpretations of pathogenicity	355318		0	0	0	16256	0	0	11	34580	0	0	47	10068	0	0	1	18388	0	0	0	21646	0	0	7	113602	0	0	0	6130
6	131897820	rs755973004	A	C	p.(Glu25Asp)	p.(Glu25Asp)	c.75A>C	missense_variant	25	251286	9.94882e-05	Del	Ben	Ben	gnomAD Exomes	PASS	NA	ENST00000356962.2				1	0	0	16256	0	0	3	34580	0	0	0	10068	0	0	0	18388	0	0	0	21646	0	0	2	113602	0	0	0	6130
6	131897825	rs1326930389	G	A	p.(Gly27Asp)	p.(Gly27Asp)	c.80G>A	missense_variant	1	251258	3.97997e-06				gnomAD Exomes	PASS	NA	ENST00000356962.2	Conflicting interpretations of pathogenicity	551041		0	0	0	16256	0	0	0	34580	0	0	0	10070	0	0	1	18384	0	0	0	21646	0	0	0	113576	0	0	0	6130
6	131897832	rs1373647667	A	C	p.(Thr29Thr)	p.(Thr29Thr)	c.87A>C	synonymous_variant	1	251236	3.98032e-06				gnomAD Exomes	PASS	NA	ENST00000356962.2				0	0	0	16256	0	0	0	34578	0	0	0	10070	0	0	0	18384	0	0	0	21646	0	0	0	113558	0	0	1	6128
6	131897837	rs755975244	TG	T	p.(Arg32GlufsTer13)	p.(Arg32GlufsTer13)	c.93delG	frameshift_variant	2	251198	7.96185e-06				gnomAD Exomes	PASS	NA	ENST00000356962.2	Pathogenic	1076486		0	0	0	16256	0	0	0	34576	0	0	0	10064	0	0	0	18382	0	0	0	21648	0	0	0	113528	0	0	0	6128
6	131897866	rs779949397	AAAG	A	p.(Glu42del)	p.(Glu42del)	c.124_126	inframe_deletion	1	251068	3.98298e-06	deemed pathogenic			gnomAD Exomes	PASS	NA	ENST00000356962.2	Uncertain significance	554020		0	0	0	16248	0	0	0	34556	0	0	0	10064	0	0	0	18374	0	0	0	21638	0	0	1	113454	0	0	0	6120
6	131897874	rs1329973019	A	C	p.(Gln43His)	p.(Gln43His)	c.129A>C	missense_variant	1	250976	3.98444e-06	Tol	Ben	Ben	gnomAD Exomes	PASS	NA	ENST00000356962.2				0	0	0	16236	0	0	0	34552	0	0	0	10060	0	0	1	18370	0	0	0	21636	0	0	0	113396	0	0	0	6112
6	131897887	rs756915518	G	A	c.130+12G>A		c.130+12G>A	intron_variant	1	250560	3.99106e-06				gnomAD Exomes	PASS	NA	ENST00000356962.2				0	0	0	16228	0	0	0	34522	0	0	0	10048	0	0	1	18340	0	0	0	21620	0	0	0	113108	0	0	0	6096
6	131897895	rs1465923258	A	G	c.130+20A>G		c.130+20A>G	intron_variant	1	31396	3.18512e-05				gnomAD Genomes	NA	PASS	ENST00000356962.2				0	0	0	8708	0	0	0	848	0	0	0	290	0	0	0	1558	0	0	0	3476	0	0	1	15428	0	0	0	1088
6	131897897	rs368656171	G	T	c.130+22G>T		c.130+22G>T	intron_variant	1	249798	4.00323e-06				gnomAD Exomes	PASS	NA	ENST00000356962.2				0	0	0	16160	0	0	0	34484	0	0	0	10028	0	0	0	18296	0	0	0	21586	0	0	1	112630	0	0	0	6074
6	131897907	rs745500077	A	T	c.130+32A>T		c.130+32A>T	intron_variant	1	249018	4.01577e-06				gnomAD Exomes	PASS	NA	ENST00000356962.2				0	0	0	16014	0	0	0	34458	0	0	0	10018	0	0	0	18234	0	0	0	21580	0	0	0	112166	0	0	0	6040
6	131897911	rs1197630643	C	T	c.130+36C>T		c.130+36C>T	intron_variant	1	248090	4.0308e-06				gnomAD Exomes	PASS	NA	ENST00000356962.2				0	0	0	15904	0	0	0	34398	0	0	0	10006	0	0	0	18164	0	0	0	21556	0	0	1	111616	0	0	0	6010
6	131897914	rs769118957	C	T	c.130+39C>T		c.130+39C>T	intron_variant	1	247348	4.04289e-06				gnomAD Exomes	PASS	NA	ENST00000356962.2				0	0	0	15798	0	0	0	34370	0	0	0	9986	0	0	0	18090	0	0	0	21536	0	0	1	111196	0	0	0	5990
6	131897914	rs769118957	C	G	c.130+39C>G		c.130+39C>G	intron_variant	2	247348	8.08577e-06				gnomAD Exomes	PASS	NA	ENST00000356962.2				0	0	0	15798	0	0	0	34370	0	0	0	9986	0	0	0	18090	0	0	0	21536	0	0	2	111196	0	0	0	5990
6	131897917	rs1489354128	C	T	c.130+42C>T		c.130+42C>T	intron_variant	1	246758	4.05255e-06				gnomAD Exomes	PASS	NA	ENST00000356962.2				0	0	0	15710	0	0	0	34344	0	0	0	9950	0	0	0	18072	0	0	1	21520	0	0	0	110826	0	0	0	5984
6	131897925	rs1171558464	A	C	c.130+50A>C		c.130+50A>C	intron_variant	2	31396	6.37024e-05				gnomAD Genomes	NA	PASS	ENST00000356962.2				0	0	0	8712	0	0	0	848	0	0	0	290	0	0	0	1560	0	0	0	3472	0	0	2	15426	0	0	0	1088
6	131897950	rs893412803	T	C	c.130+75T>C		c.130+75T>C	intron_variant	4	31400	0.000127389				gnomAD Genomes	NA	PASS	ENST00000356962.2				0	0	0	8714	0	0	4	848	0	0	0	290	0	0	0	1560	0	0	0	3476	0	0	0	15424	0	0	0	1088
6	131900154	rs531117440	G	A	c.131-73G>A		c.131-73G>A	intron_variant	7	31408	0.000222873				gnomAD Genomes	NA	PASS	ENST00000356962.2				0	0	0	8718	0	0	0	846	0	0	0	290	0	0	7	1558	0	0	0	3474	0	0	0	15434	0	0	0	1088
6	131900163	rs1472172701	T	C	c.131-64T>C		c.131-64T>C	intron_variant	1	31410	3.1837e-05				gnomAD Genomes	NA	PASS	ENST00000356962.2				0	0	0	8716	0	0	0	846	0	0	0	290	0	0	0	1560	0	0	0	3476	0	0	1	15434	0	0	0	1088
6	131900179	rs748734055	T	C	c.131-48T>C		c.131-48T>C	intron_variant	12	224554	5.34393e-05				gnomAD Exomes	PASS	NA	ENST00000356962.2				0	0	0	13628	0	0	1	31924	0	0	0	9210	0	0	0	16278	0	0	0	20824	0	0	0	99944	0	0	0	5550
6	131900180	rs749556084	T	TA	c.131-47_131-46insA		c.131-47_131-46insA	intron_variant	1	225598	4.43266e-06				gnomAD Exomes	PASS	NA	ENST00000356962.2				0	0	0	13702	0	0	0	32010	0	0	0	9232	0	0	0	16374	0	0	0	20856	0	0	0	100570	0	0	0	5572
6	131900184		A	T	c.131-43A>T		c.131-43A>T	intron_variant	1	228566	4.3751e-06				gnomAD Exomes	PASS	NA	ENST00000356962.2				0	0	0	14004	0	0	0	32164	0	0	0	9262	0	0	1	16684	0	0	0	20960	0	0	0	102324	0	0	0	5604
6	131900202	rs549339306	A	T	c.131-25A>T		c.131-25A>T	intron_variant	2	245422	8.14923e-06				gnomAD Exomes	PASS	NA	ENST00000356962.2				0	0	0	15154	0	0	0	34296	0	0	0	9972	0	0	2	17968	0	0	0	21436	0	0	0	110384	0	0	0	5956
6	131900205	rs1402282509	T	C	c.131-22T>C		c.131-22T>C	intron_variant	1	31406	3.1841e-05				gnomAD Genomes	NA	PASS	ENST00000356962.2				0	0	0	8712	0	0	0	848	0	0	0	290	0	0	0	1558	0	0	1	3476	0	0	0	15434	0	0	0	1088
6	131900210	rs904884112	T	C	c.131-17T>C		c.131-17T>C	intron_variant	2	248198	8.05808e-06				gnomAD Exomes	PASS	NA	ENST00000356962.2				0	0	0	15486	0	0	2	34414	0	0	0	10028	0	0	0	18174	0	0	0	21524	0	0	0	112072	0	0	0	6016
6	131900213	rs773451145	A	G	c.131-14A>G		c.131-14A>G	intron_variant	1	248706	4.02081e-06				gnomAD Exomes	PASS	NA	ENST00000356962.2				0	0	1	15534	0	0	0	34432	0	0	0	10040	0	0	0	18234	0	0	0	21542	0	0	0	112384	0	0	0	6022
6	131900218		T	C	c.131-9T>C		c.131-9T>C	intron_variant	1	249242	4.01216e-06				gnomAD Exomes	PASS	NA	ENST00000356962.2				0	0	0	15634	0	0	0	34442	0	0	0	10042	0	0	1	18278	0	0	0	21578	0	0	0	112690	0	0	0	6040
6	131900219	rs1165960474	T	G	c.131-8T>G		c.131-8T>G	splice_region_variant	1	249340	4.01059e-06				gnomAD Exomes	PASS	NA	ENST00000356962.2				0	0	0	15658	0	0	0	34446	0	0	0	10044	0	0	0	18286	0	0	0	21580	0	0	1	112738	0	0	0	6042
6	131900232	rs763070677	C	G	p.(Gln46Glu)	p.(Gln46Glu)	c.136C>G	missense_variant	2	250624	7.98008e-06	Tol	Ben	Ben	gnomAD Exomes	PASS	NA	ENST00000356962.2				0	0	0	16058	0	0	1	34514	0	0	0	10072	0	0	0	18348	0	0	0	21620	0	0	0	113322	0	0	0	6094
6	131900238	rs768972828	TTTTTAA	T	p.(Ile50_Leu51del)	p.(Ile50_Leu51del)	c.148_153del	inframe_deletion	2	250826	7.97366e-06	deemed pathogenic			gnomAD Exomes	PASS	NA	ENST00000356962.2	Uncertain significance	552641		0	0	0	16110	0	0	0	34528	0	0	0	10072	0	0	0	18350	0	0	0	21630	0	0	2	113424	0	0	0	6104
6	131900244	rs766715122	A	T	p.(Ile50Phe)	p.(Ile50Phe)	c.148A>T	missense_variant	1	250996	3.98413e-06	Tol	Ben	Ben	gnomAD Exomes	PASS	NA	ENST00000356962.2				0	0	0	16174	0	0	0	34546	0	0	0	10072	0	0	0	18352	0	0	0	21630	0	0	1	113500	0	0	0	6112
6	131900246	rs774347014	TTTA	T	c.131-4_131-2del		c.131-4_131-2del	splice_acceptor_variant	1	251068	3.98298e-06				gnomAD Exomes	PASS	NA	ENST00000368087.3				0	0	0	16184	0	0	0	34544	0	0	0	10072	0	0	0	18364	0	0	0	21640	0	0	1	113538	0	0	0	6118
6	131900247	rs1384438350	T	A	p.(Leu51Ile)	p.(Leu51Ile)	c.151T>A	missense_variant	1	251114	3.98226e-06	Tol	Ben	Ben	gnomAD Exomes	PASS	NA	ENST00000356962.2				0	0	0	16188	0	0	1	34550	0	0	0	10074	0	0	0	18366	0	0	0	21638	0	0	0	113570	0	0	0	6120
6	131900251	rs1299429729	A	G	p.(Glu52Gly)	p.(Glu52Gly)	c.155A>G	missense_variant	1	251188	3.98108e-06	Tol	Ben	Ben	gnomAD Exomes	PASS	NA	ENST00000356962.2				0	0	1	16238	0	0	0	34556	0	0	0	10076	0	0	0	18372	0	0	0	21642	0	0	0	113566	0	0	0	6124
6	131900255	rs372415368	T	C	p.(Cys53Cys)	p.(Cys53Cys)	c.159T>C	synonymous_variant	1	251276	3.97969e-06				gnomAD Exomes	PASS	NA	ENST00000356962.2	Likely benign	1077974		0	0	1	16242	0	0	0	34558	0	0	0	10078	0	0	0	18378	0	0	0	21644	0	0	0	113634	0	0	0	6130
6	131900264	rs375655714	G	A	p.(Lys56Lys)	p.(Lys56Lys)	c.168G>A	synonymous_variant	2	251366	7.95653e-06				gnomAD Exomes	PASS	NA	ENST00000356962.2				0	0	0	16252	0	0	0	34568	0	0	0	10078	0	0	0	18380	0	0	0	21646	0	0	2	113700	0	0	0	6128
6	131900270	rs1415873396	T	C	p.(Tyr58Tyr)	p.(Tyr58Tyr)	c.174T>C	synonymous_variant	1	31408	3.1839e-05				gnomAD Genomes	NA	PASS	ENST00000356962.2	Likely benign	799999		0	0	0	8712	0	0	0	848	0	0	0	290	0	0	0	1560	0	0	0	3476	0	0	1	15434	0	0	0	1088
6	131900277	rs188888028	C	T	p.(Leu61Leu)	p.(Leu61Leu)	c.181C>T	synonymous_variant	2	251404	7.95532e-06				gnomAD Exomes	PASS	NA	ENST00000356962.2				0	0	0	16256	0	0	1	34576	0	0	0	10078	0	0	0	18384	0	0	0	21646	0	0	1	113718	0	0	0	6130
6	131900281	rs1242421631	C	T	p.(Pro62Leu)	p.(Pro62Leu)	c.185C>T	missense_variant	3	282822	1.06074e-05	Tol	Ben	Ben	gnomAD Exomes,gnomAD Genomes	PASS	PASS	ENST00000356962.2				0	0	0	24970	0	0	0	35426	0	0	0	10368	0	0	0	19946	0	0	2	25122	0	0	0	129156	0	0	1	7218
6	131900281	rs1242421631	C	A	p.(Pro62His)	p.(Pro62His)	c.185C>A	missense_variant	2	251416	7.95494e-06	Tol	Ben	Ben	gnomAD Exomes	PASS	NA	ENST00000356962.2				0	0	0	16256	0	0	0	34578	0	0	0	10078	0	0	0	18386	0	0	0	21648	0	0	0	113724	0	0	0	6130
6	131900290	rs147146526	A	G	p.(Asp65Gly)	p.(Asp65Gly)	c.194A>G	missense_variant	2	251416	7.95494e-06	Tol	Ben	Ben	gnomAD Exomes	PASS	NA	ENST00000356962.2				0	0	0	16256	0	0	0	34576	0	0	0	10078	0	0	0	18384	0	0	0	21648	0	0	2	113728	0	0	0	6132
6	131900291	rs1486118722	C	T	p.(Asp65Asp)	p.(Asp65Asp)	c.195C>T	synonymous_variant	1	251412	3.97753e-06				gnomAD Exomes	PASS	NA	ENST00000356962.2				0	0	0	16254	0	0	0	34578	0	0	0	10078	0	0	0	18384	0	0	0	21646	0	0	0	113726	0	0	0	6132
6	131900296	rs763960889	C	T	p.(Pro67Leu)	p.(Pro67Leu)	c.200C>T	missense_variant	2	282834	7.07129e-06	Del	Ben	Ben	gnomAD Exomes,gnomAD Genomes	PASS	PASS	ENST00000356962.2				0	0	0	24970	0	0	0	35426	0	0	0	10370	0	0	0	19942	0	0	1	25122	0	0	1	129174	0	0	0	7214
6	131900296	rs763960889	C	G	p.(Pro67Arg)	p.(Pro67Arg)	c.200C>G	missense_variant	1	251422	3.97738e-06	Del	Del	Ben	gnomAD Exomes	PASS	NA	ENST00000356962.2				0	0	0	16256	0	0	1	34578	0	0	0	10080	0	0	0	18382	0	0	0	21646	0	0	0	113738	0	0	0	6126
6	131900297	rs753347547	T	A	p.(Pro67Pro)	p.(Pro67Pro)	c.201T>A	synonymous_variant	2	251426	7.95463e-06				gnomAD Exomes	PASS	NA	ENST00000356962.2				0	0	0	16256	0	0	0	34580	0	0	0	10080	0	0	0	18382	0	0	0	21646	0	0	2	113738	0	0	0	6130
6	131900300	rs1488015922	T	C	p.(Asn68Asn)	p.(Asn68Asn)	c.204T>C	synonymous_variant	1	251424	3.97735e-06				gnomAD Exomes	PASS	NA	ENST00000356962.2				0	0	0	16256	0	0	1	34580	0	0	0	10080	0	0	0	18382	0	0	0	21646	0	0	0	113734	0	0	0	6130
6	131900307	rs756825623	C	G	p.(Pro71Ala)	p.(Pro71Ala)	c.211C>G	missense_variant	3	251408	1.19328e-05	Tol	Ben	Ben	gnomAD Exomes	PASS	NA	ENST00000356962.2				0	0	0	16256	0	0	3	34574	0	0	0	10080	0	0	0	18384	0	0	0	21644	0	0	0	113724	0	0	0	6130
6	131900307	rs756825623	C	T	p.(Pro71Ser)	p.(Pro71Ser)	c.211C>T	missense_variant	1	251408	3.9776e-06	Tol	Ben	Ben	gnomAD Exomes	PASS	NA	ENST00000356962.2				0	0	0	16256	0	0	0	34574	0	0	0	10080	0	0	1	18384	0	0	0	21644	0	0	0	113724	0	0	0	6130
6	131900316	rs778376916	A	G	p.(Ile74Val)	p.(Ile74Val)	c.220A>G	missense_variant	5	282800	1.76803e-05	Tol	Ben	Ben	gnomAD Exomes,gnomAD Genomes	PASS	PASS	ENST00000356962.2				0	0	0	24968	0	0	0	35420	0	0	0	10370	0	0	0	19942	0	0	0	25116	0	0	5	129154	0	0	0	7216
6	131900326	rs1422422629	A	T	p.(Asn77Ile)	p.(Asn77Ile)	c.230A>T	missense_variant	1	251374	3.97814e-06	Tol	Ben	Poss	gnomAD Exomes	PASS	NA	ENST00000356962.2				0	0	0	16256	0	0	0	34568	0	0	0	10080	0	0	0	18384	0	0	0	21636	0	0	0	113710	0	0	1	6126
6	131900330	rs745580041	A	G	p.(Pro78Pro)	p.(Pro78Pro)	c.234A>G	synonymous_variant	2	251358	7.95678e-06				gnomAD Exomes	PASS	NA	ENST00000356962.2	Likely benign	1077722		0	0	0	16256	0	0	0	34568	0	0	0	10080	0	0	0	18378	0	0	0	21628	0	0	0	113710	0	0	2	6126
6	131900332	rs757959356	G	C	p.(Arg79Thr)	p.(Arg79Thr)	c.236G>C	missense_variant	8	251324	3.18314e-05				gnomAD Exomes	PASS	NA	ENST00000356962.2	Uncertain significance	554422		0	0	0	16256	0	0	0	34558	0	0	0	10080	0	0	7	18380	0	0	0	21622	0	0	0	113696	0	0	1	6126
6	131900332	rs757959356	G	A	p.(Arg79Lys)	p.(Arg79Lys)	c.236G>A	missense_variant	3	251324	1.19368e-05	Tol	Ben	Poss	gnomAD Exomes	PASS	NA	ENST00000356962.2				0	0	0	16256	0	0	0	34558	0	0	0	10080	0	0	0	18380	0	0	0	21622	0	0	2	113696	0	0	1	6126
6	131900336	rs748414362	T	C	p.(Ser80Ser)	p.(Ser80Ser)	c.240T>C	synonymous_variant	1	251296	3.97937e-06				gnomAD Exomes	PASS	NA	ENST00000356962.2				0	0	0	16254	0	0	0	34552	0	0	0	10080	0	0	0	18376	0	0	0	21620	0	0	0	113692	0	0	0	6120
6	131900350	rs1296916689	G	A	p.(Ser85Asn)	p.(Ser85Asn)	c.254G>A	missense_variant	2	282672	7.07534e-06	Tol	Ben	Ben	gnomAD Exomes,gnomAD Genomes	PASS	PASS	ENST00000356962.2	Uncertain significance	1056753		0	0	0	24966	0	0	0	35402	0	0	0	10366	0	0	0	19934	0	0	0	25102	0	0	2	129086	0	0	0	7210
6	131900351	rs369393679	C	T	p.(Ser85Ser)	p.(Ser85Ser)	c.255C>T	synonymous_variant	5	251248	1.99007e-05				gnomAD Exomes	PASS	NA	ENST00000356962.2				0	0	0	16256	0	0	0	34556	0	0	0	10074	0	0	0	18376	0	0	0	21628	0	0	5	113644	0	0	0	6118
6	131900352	rs547122192	G	A	p.(Glu86Lys)	p.(Glu86Lys)	c.256G>A	missense_variant	1	251264	3.97988e-06	Tol	Ben	Ben	gnomAD Exomes	PASS	NA	ENST00000356962.2				0	0	0	16256	0	0	0	34562	0	0	0	10070	0	0	0	18376	0	0	0	21626	0	0	1	113642	0	0	0	6122
6	131900354	rs571619062	G	A	p.(Glu86Glu)	p.(Glu86Glu)	c.258G>A	synonymous_variant	21	251274	8.35741e-05				gnomAD Exomes	PASS	NA	ENST00000356962.2	Likely benign	702087		0	0	0	16256	0	0	0	34558	0	0	0	10076	0	0	21	18380	0	0	0	21636	0	0	0	113640	0	0	0	6120
6	131900357	rs148619575	G	C	p.(Gln87His)	p.(Gln87His)	c.261G>C	missense_variant	16	282690	5.65991e-05	Tol	Ben	Ben	gnomAD Exomes,gnomAD Genomes	PASS	PASS	ENST00000356962.2				0	0	8	24966	0	0	1	35414	0	0	0	10368	0	0	7	19934	0	0	0	25112	0	0	0	129074	0	0	0	7208
6	131900361	rs142107090	G	T	p.(Ala89Ser)	p.(Ala89Ser)	c.265G>T	missense_variant	1	31402	3.18451e-05	Tol	Ben	Ben	gnomAD Genomes	NA	PASS	ENST00000356962.2				0	0	0	8714	0	0	0	848	0	0	0	290	0	0	0	1558	0	0	0	3474	0	0	1	15432	0	0	0	1086
6	131900362	rs1256715205	C	T	p.(Ala89Val)	p.(Ala89Val)	c.266C>T	missense_variant	1	31400	3.18471e-05	Tol	Ben	Poss	gnomAD Genomes	NA	PASS	ENST00000356962.2				0	0	0	8708	0	0	0	848	0	0	0	290	0	0	0	1560	0	0	0	3476	0	0	1	15432	0	0	0	1086
6	131900365	rs774273532	G	A	p.(Gly90Asp)	p.(Gly90Asp)	c.269G>A	missense_variant	5	282672	1.76883e-05	Tol	Ben	Ben	gnomAD Exomes,gnomAD Genomes	PASS	PASS	ENST00000356962.2				0	0	0	24968	0	0	0	35410	0	0	0	10366	0	0	0	19934	0	0	0	25108	0	0	5	129064	0	0	0	7208
6	131900371	rs1311659158	T	C	p.(Val92Ala)	p.(Val92Ala)	c.275T>C	missense_variant	2	251236	7.96064e-06	Del	Del	Prob	gnomAD Exomes	PASS	NA	ENST00000356962.2				0	0	0	16254	0	0	2	34574	0	0	0	10074	0	0	0	18372	0	0	0	21636	0	0	0	113598	0	0	0	6118
6	131900373	rs1022874044	G	T	p.(Ala93Ser)	p.(Ala93Ser)	c.277G>T	missense_variant	1	251256	3.98e-06	Tol	Ben	Ben	gnomAD Exomes	PASS	NA	ENST00000356962.2				0	0	0	16256	0	0	0	34570	0	0	0	10074	0	0	0	18374	0	0	0	21640	0	0	1	113612	0	0	0	6118
6	131900383	rs1242167030	A	G	p.(Lys96Arg)	p.(Lys96Arg)	c.287A>G	missense_variant	1	251204	3.98083e-06	Tol	Ben	Ben	gnomAD Exomes	PASS	NA	ENST00000356962.2				0	0	0	16256	0	0	1	34572	0	0	0	10072	0	0	0	18374	0	0	0	21640	0	0	0	113562	0	0	0	6120
6	131900386	rs759832639	A	C	p.(Lys97Thr)	p.(Lys97Thr)	c.290A>C	missense_variant	10	251184	3.98115e-05	Tol	Ben	Poss	gnomAD Exomes	PASS	NA	ENST00000356962.2	Uncertain significance	1035150		0	0	0	16256	0	0	10	34570	0	0	0	10072	0	0	0	18376	0	0	0	21636	0	0	0	113542	0	0	0	6122
6	131900390	rs34504481	C	CG	p.(Arg100LysfsTer26)	p.(Arg100LysfsTer26)	c.296dupG	frameshift_variant	4	282462	1.41612e-05	deemed pathogenic			gnomAD Exomes,gnomAD Genomes	PASS	PASS	ENST00000356962.2	Pathogenic/Likely pathogenic	203606		0	0	4	24950	0	0	0	35404	0	0	0	10364	0	0	0	19924	0	0	0	25116	0	0	0	128906	0	0	0	7202
6	131900390	rs34504481	CG	C	p.(Gly99GlufsTer43)	p.(Gly99GlufsTer43)	c.296delG	frameshift_variant	1	251102	3.98245e-06	deemed pathogenic			gnomAD Exomes	PASS	NA	ENST00000356962.2	Pathogenic	1072006		0	0	0	16250	0	0	1	34556	0	0	0	10074	0	0	0	18364	0	0	0	21642	0	0	0	113502	0	0	0	6118
6	131900390	rs34504481	C	T	p.(Asn98Asn)	p.(Asn98Asn)	c.294C>T	synonymous_variant	13231	282462	0.0468417				gnomAD Exomes,gnomAD Genomes	PASS	PASS	ENST00000356962.2	Benign	136419		383	0	218	24950	0	0	1001	35404	12	0	609	10364	25	0	5	19924	0	0	1252	25116	25	0	8087	128906	247	0	372	7202
6	131900391	rs374676787	G	A	p.(Gly99Arg)	p.(Gly99Arg)	c.295G>A	missense_variant	17	282490	6.01791e-05				gnomAD Exomes,gnomAD Genomes	PASS	PASS	ENST00000356962.2	Uncertain significance	907222		0	0	10	24952	0	0	1	35402	0	0	0	10356	0	0	0	19924	0	0	0	25110	0	0	6	128934	0	0	0	7208
6	131900395	rs1211764471	G	C	p.(Arg100Thr)	p.(Arg100Thr)	c.299G>C	missense_variant	1	251096	3.98254e-06	Tol	Ben	Ben	gnomAD Exomes	PASS	NA	ENST00000356962.2				0	0	0	16254	0	0	0	34564	0	0	0	10064	0	0	0	18376	0	0	0	21642	0	0	0	113472	0	0	0	6120
6	131900402	rs1239300546	C	T	p.(Ser102Ser)	p.(Ser102Ser)	c.306C>T	synonymous_variant	1	251014	3.98384e-06				gnomAD Exomes	PASS	NA	ENST00000356962.2				0	0	0	16254	0	0	0	34558	0	0	0	10060	0	0	0	18368	0	0	0	21638	0	0	0	113420	0	0	0	6116
6	131900409	rs760319794	C	G	p.(Leu105Val)	p.(Leu105Val)	c.313C>G	missense_variant	23	282392	8.14471e-05	Tol	Ben	Ben	gnomAD Exomes,gnomAD Genomes	PASS	PASS	ENST00000356962.2	Uncertain significance	1034554		0	0	0	24956	0	0	0	35402	0	0	0	10354	0	0	21	19924	0	0	0	25108	0	0	0	128840	0	0	2	7202
6	131900411	rs772521719	G	GGGC	p.(Gly107dup)	p.(Gly107dup)	c.318_320dup	inframe_insertion	1	251022	3.98371e-06	deemed pathogenic			gnomAD Exomes	PASS	NA	ENST00000356962.2				0	0	0	16254	0	0	0	34556	0	0	0	10066	0	0	0	18360	0	0	0	21634	0	0	0	113430	0	0	0	6118
6	131900412	rs1251633225	G	A	p.(Gly106Ser)	p.(Gly106Ser)	c.316G>A	missense_variant	1	251018	3.98378e-06				gnomAD Exomes	PASS	NA	ENST00000356962.2				0	0	0	16250	0	0	0	34552	0	0	0	10064	0	0	0	18362	0	0	0	21636	0	0	1	113432	0	0	0	6120
6	131900414	rs763868954	C	T	p.(Gly106Gly)	p.(Gly106Gly)	c.318C>T	synonymous_variant	3	250978	1.19532e-05				gnomAD Exomes	PASS	NA	ENST00000356962.2	Likely benign	1147030		0	0	0	16252	0	0	1	34548	0	0	1	10066	0	0	0	18366	0	0	0	21630	0	0	0	113402	0	0	1	6116
6	131900415	rs753829097	G	A	p.(Gly107Arg)	p.(Gly107Arg)	c.319G>A	missense_variant	2	250964	7.96927e-06				gnomAD Exomes	PASS	NA	ENST00000356962.2	Conflicting interpretations of pathogenicity	551529		0	0	0	16248	0	0	0	34540	0	0	0	10062	0	0	0	18362	0	0	0	21622	0	0	1	113406	0	0	0	6120
6	131900421	rs1380298803	C	A	p.(His109Asn)	p.(His109Asn)	c.325C>A	missense_variant	1	250940	3.98502e-06	Del	Del	Prob	gnomAD Exomes	PASS	NA	ENST00000356962.2				0	0	0	16248	0	0	0	34538	0	0	0	10062	0	0	0	18366	0	0	0	21626	0	0	1	113378	0	0	0	6122
6	131900430	rs761712444	T	C	c.329+5T>C		c.329+5T>C	splice_region_variant	2	250872	7.97219e-06				gnomAD Exomes	PASS	NA	ENST00000356962.2				0	0	0	16240	0	0	0	34528	0	0	0	10060	0	0	0	18366	0	0	0	21626	0	0	2	113332	0	0	0	6118
6	131900432	rs886061060	T	C	c.329+7T>C		c.329+7T>C	splice_region_variant	1	31398	3.18492e-05				gnomAD Genomes	NA	PASS	ENST00000356962.2	Conflicting interpretations of pathogenicity	355319		0	0	0	8706	0	0	0	848	0	0	0	290	0	0	0	1560	0	0	0	3474	0	0	1	15432	0	0	0	1088
6	131900433	rs764770439	T	C	c.329+8T>C		c.329+8T>C	splice_region_variant	2	250740	7.97639e-06				gnomAD Exomes	PASS	NA	ENST00000356962.2	Likely benign	740110		0	0	0	16238	0	0	1	34508	0	0	0	10052	0	0	0	18360	0	0	0	21622	0	0	1	113256	0	0	0	6110
6	131900441	rs1190917489	T	C	c.329+16T>C		c.329+16T>C	intron_variant	1	31388	3.18593e-05				gnomAD Genomes	NA	PASS	ENST00000356962.2				0	0	0	8696	0	0	0	848	0	0	0	290	0	0	1	1560	0	0	0	3474	0	0	0	15432	0	0	0	1088
6	131900449	rs749865319	T	C	c.329+24T>C		c.329+24T>C	intron_variant	2	250116	7.99629e-06				gnomAD Exomes	PASS	NA	ENST00000356962.2				0	0	0	16190	0	0	0	34470	0	0	0	10032	0	0	0	18330	0	0	0	21600	0	0	1	112888	0	0	0	6098
6	131900450	rs758094530	G	A	c.329+25G>A		c.329+25G>A	intron_variant	4	250066	1.59958e-05				gnomAD Exomes	PASS	NA	ENST00000356962.2				0	0	0	16188	0	0	2	34466	0	0	0	10024	0	0	0	18330	0	0	0	21596	0	0	0	112840	0	0	0	6102
6	131900458	rs377721661	G	A	c.329+33G>A		c.329+33G>A	intron_variant	11	249006	4.41756e-05				gnomAD Exomes	PASS	NA	ENST00000356962.2				0	0	0	16036	0	0	0	34362	0	0	0	10006	0	0	0	18248	0	0	0	21560	0	0	11	112300	0	0	0	6058
6	131900460	rs753111447	C	A	c.329+35C>A		c.329+35C>A	intron_variant	1	248638	4.02191e-06				gnomAD Exomes	PASS	NA	ENST00000356962.2				0	0	0	15974	0	0	1	34334	0	0	0	9996	0	0	0	18222	0	0	0	21540	0	0	0	112098	0	0	0	6058
6	131900461	rs756616090	A	G	c.329+36A>G		c.329+36A>G	intron_variant	1	248718	4.02062e-06				gnomAD Exomes	PASS	NA	ENST00000356962.2				0	0	0	15950	0	0	1	34354	0	0	0	9988	0	0	0	18224	0	0	0	21546	0	0	0	112166	0	0	0	6064
6	131900466	rs1306976239	G	C	c.329+41G>C		c.329+41G>C	intron_variant	1	247492	4.04053e-06				gnomAD Exomes	PASS	NA	ENST00000356962.2				0	0	0	15724	0	0	0	34234	0	0	0	9974	0	0	0	18140	0	0	0	21524	0	0	1	111500	0	0	0	6036
6	131900467	rs1375986890	G	A	c.329+42G>A		c.329+42G>A	intron_variant	1	247160	4.04596e-06				gnomAD Exomes	PASS	NA	ENST00000356962.2				0	0	0	15708	0	0	0	34204	0	0	0	9962	0	0	0	18124	0	0	0	21508	0	0	1	111334	0	0	0	6030
6	131900469	rs111885649	A	G	c.329+44A>G		c.329+44A>G	intron_variant	1	246986	4.04881e-06				gnomAD Exomes	PASS	NA	ENST00000356962.2				0	0	0	15960	0	0	0	34182	0	0	0	9960	0	0	0	18066	0	0	0	21476	0	0	0	111054	0	0	1	6026
6	131900469	rs111885649	A	AGT	c.329+45_329+46dup		c.329+45_329+46dup	intron_variant	2039	278386	0.00732436				gnomAD Exomes,gnomAD Genomes	PASS	PASS	ENST00000356962.2				60	0	1711	24666	58	0	213	35030	1	0	2	10250	0	0	0	19626	0	0	0	24952	0	0	63	126488	0	0	40	7112
6	131900470	rs373279537	G	T	c.329+45G>T		c.329+45G>T	intron_variant	7	274050	2.55428e-05				gnomAD Exomes,gnomAD Genomes	PASS	PASS	ENST00000356962.2				0	0	0	21336	0	0	0	34580	0	0	0	10220	0	0	0	19598	0	0	0	24950	0	0	7	126126	0	0	0	7030
6	131900474	rs1280778547	C	A	c.329+49C>A		c.329+49C>A	intron_variant	1	245266	4.07721e-06				gnomAD Exomes	PASS	NA	ENST00000356962.2				0	0	0	15744	0	0	0	33980	0	0	0	9908	0	0	0	17940	0	0	0	21436	0	0	0	110118	0	0	0	5992
6	131900484	rs371203992	A	G	c.329+59A>G		c.329+59A>G	intron_variant	5	31412	0.000159175				gnomAD Genomes	NA	PASS	ENST00000356962.2				0	0	0	8718	0	0	0	848	0	0	0	290	0	0	5	1558	0	0	0	3476	0	0	0	15434	0	0	0	1088
6	131900485	rs575485735	A	G	c.329+60A>G		c.329+60A>G	intron_variant	2	31412	6.36699e-05				gnomAD Genomes	NA	PASS	ENST00000356962.2				0	0	2	8718	0	0	0	848	0	0	0	290	0	0	0	1558	0	0	0	3476	0	0	0	15434	0	0	0	1088
6	131902287	rs895838745	A	G	c.330-72A>G		c.330-72A>G	intron_variant	1	31410	3.1837e-05				gnomAD Genomes	NA	PASS	ENST00000356962.2				0	0	1	8714	0	0	0	848	0	0	0	290	0	0	0	1560	0	0	0	3476	0	0	0	15434	0	0	0	1088
6	131902296	rs75012666	A	C	c.330-63A>C		c.330-63A>C	intron_variant	57	31404	0.00181506				gnomAD Genomes	NA	PASS	ENST00000356962.2				1	0	1	8710	0	0	0	846	0	0	0	290	0	0	50	1560	1	0	0	3476	0	0	6	15434	0	0	0	1088
6	131902297	rs1015611817	T	C	c.330-62T>C		c.330-62T>C	intron_variant	2	31400	6.36943e-05				gnomAD Genomes	NA	PASS	ENST00000356962.2				0	0	0	8710	0	0	0	842	0	0	1	290	0	0	0	1560	0	0	0	3476	0	0	1	15434	0	0	0	1088
6	131902305	rs1410541435	T	C	c.330-54T>C		c.330-54T>C	intron_variant	1	31398	3.18492e-05				gnomAD Genomes	NA	PASS	ENST00000356962.2				0	0	1	8708	0	0	0	846	0	0	0	290	0	0	0	1560	0	0	0	3474	0	0	0	15432	0	0	0	1088
6	131902317	rs749859983	C	T	c.330-42C>T		c.330-42C>T	intron_variant	10	248900	4.01768e-05				gnomAD Exomes	PASS	NA	ENST00000356962.2				0	0	7	16230	0	0	3	34534	0	0	0	10060	0	0	0	18344	0	0	0	21274	0	0	0	111762	0	0	0	6090
6	131902322	rs921307877	C	T	c.330-37C>T		c.330-37C>T	intron_variant	1	249188	4.01303e-06				gnomAD Exomes	PASS	NA	ENST00000356962.2				0	0	0	16228	0	0	0	34554	0	0	0	10066	0	0	0	18366	0	0	0	21378	0	0	0	111896	0	0	0	6094
6	131902327	rs1252150783	C	A	c.330-32C>A		c.330-32C>A	intron_variant	1	249506	4.00792e-06				gnomAD Exomes	PASS	NA	ENST00000356962.2				0	0	0	16240	0	0	0	34566	0	0	0	10066	0	0	0	18366	0	0	0	21446	0	0	1	112108	0	0	0	6104
6	131902329	rs41285336	G	A	c.330-30G>A		c.330-30G>A	intron_variant	14866	280936	0.052916				gnomAD Exomes,gnomAD Genomes	PASS	PASS	ENST00000356962.2	Benign	1245051		528	0	276	24948	2	0	849	35414	9	0	420	10356	6	0	1	19926	0	0	1856	24910	84	0	10177	127584	402	0	412	7190
6	131902336	rs779072486	A	G	c.330-23A>G		c.330-23A>G	intron_variant	1	249962	4.00061e-06				gnomAD Exomes	PASS	NA	ENST00000356962.2				0	0	0	16250	0	0	0	34570	0	0	0	10068	0	0	0	18370	0	0	0	21548	0	0	0	112434	0	0	0	6108
6	131902337	rs745875961	C	A	c.330-22C>A		c.330-22C>A	intron_variant	3	249968	1.20015e-05				gnomAD Exomes	PASS	NA	ENST00000356962.2				0	0	0	16250	0	0	0	34568	0	0	0	10066	0	0	0	18372	0	0	0	21544	0	0	3	112446	0	0	0	6108
6	131902339	rs1248182934	CA	C	c.330-16del		c.330-16del	intron_variant	70	281398	0.000248758				gnomAD Exomes,gnomAD Genomes	PASS	PASS	ENST00000356962.2				0	0	2	24962	0	0	0	35414	0	0	0	10358	0	0	0	19932	0	0	0	25008	0	0	0	127920	0	0	2	7194
6	131902343	rs766750593	A	AT	c.330-10dup		c.330-10dup	intron_variant	1	250138	3.99779e-06				gnomAD Exomes	PASS	NA	ENST00000356962.2				0	0	0	16250	0	0	0	34570	0	0	0	10070	0	0	0	18372	0	0	0	21548	0	0	1	112612	0	0	0	6106
6	131902343	rs766750593	A	G	c.330-16A>G		c.330-16A>G	intron_variant	1	250138	3.99779e-06				gnomAD Exomes	PASS	NA	ENST00000356962.2				0	0	0	16250	0	0	0	34570	0	0	0	10070	0	0	0	18372	0	0	0	21548	0	0	0	112612	0	0	0	6106
6	131902343	rs766750593	A	T	c.330-16A>T		c.330-16A>T	intron_variant	20	281526	7.10414e-05				gnomAD Exomes,gnomAD Genomes	PASS	PASS	ENST00000356962.2				0	0	0	24960	0	0	0	35418	0	0	0	10360	0	0	0	19932	0	0	0	25024	0	0	20	128030	0	0	0	7192
6	131902344	rs985914059	T	C	c.330-15T>C		c.330-15T>C	intron_variant	1	31390	3.18573e-05				gnomAD Genomes	NA	PASS	ENST00000356962.2				0	0	0	8708	0	0	0	846	0	0	0	290	0	0	0	1560	0	0	0	3476	0	0	1	15424	0	0	0	1086
6	131902349	rs775638241	T	C	c.330-10T>C		c.330-10T>C	intron_variant	5	250356	1.99716e-05				gnomAD Exomes	PASS	NA	ENST00000356962.2				0	0	0	16254	0	0	0	34576	0	0	0	10074	0	0	0	18376	0	0	0	21606	0	0	0	112744	0	0	0	6112
6	131902352	rs537503803	C	T	c.330-7C>T		c.330-7C>T	splice_region_variant	2	250400	7.98722e-06				gnomAD Exomes	PASS	NA	ENST00000356962.2				0	0	2	16254	0	0	0	34578	0	0	0	10074	0	0	0	18378	0	0	0	21604	0	0	0	112784	0	0	0	6114
6	131902354	rs777553747	A	G	c.330-5A>G		c.330-5A>G	splice_region_variant	4	281888	1.419e-05				gnomAD Exomes,gnomAD Genomes	PASS	PASS	ENST00000356962.2	Likely benign	1090157		0	0	0	24962	0	0	0	35424	0	0	0	10362	0	0	0	19942	0	0	0	25088	0	0	4	128292	0	0	0	7202
6	131902355	rs776376445	A	G	c.330-4A>G		c.330-4A>G	splice_region_variant	2	250536	7.98288e-06				gnomAD Exomes	PASS	NA	ENST00000356962.2				0	0	0	16256	0	0	0	34578	0	0	0	10074	0	0	0	18384	0	0	0	21622	0	0	2	112888	0	0	0	6118
6	131902361	rs761773853	T	C	p.(Leu111Ser)	p.(Leu111Ser)	c.332T>C	missense_variant	4	250632	1.59597e-05	Del	Del	Prob	gnomAD Exomes	PASS	NA	ENST00000356962.2	Uncertain significance	579897		0	0	0	16256	0	0	0	34576	0	0	0	10072	0	0	0	18384	0	0	0	21632	0	0	3	112978	0	0	1	6118
6	131902362	rs749043086	G	A	p.(Leu111Leu)	p.(Leu111Leu)	c.333G>A	synonymous_variant	12	282028	4.2549e-05				gnomAD Exomes,gnomAD Genomes	PASS	PASS	ENST00000356962.2				0	0	1	24968	0	0	0	35424	0	0	0	10362	0	0	0	19944	0	0	0	25096	0	0	11	128414	0	0	0	7204
6	131902366	rs749966465	A	G	p.(Ile113Val)	p.(Ile113Val)	c.337A>G	missense_variant	3	250694	1.19668e-05	Tol	Ben	Ben	gnomAD Exomes	PASS	NA	ENST00000356962.2				0	0	0	16256	0	0	0	34574	0	0	0	10072	0	0	0	18384	0	0	0	21634	0	0	3	113042	0	0	0	6116
6	131902367	rs762306280	T	A	p.(Ile113Asn)	p.(Ile113Asn)	c.338T>A	missense_variant	1	250716	3.98858e-06	Del	Ben	Prob	gnomAD Exomes	PASS	NA	ENST00000356962.2				0	0	0	16256	0	0	1	34572	0	0	0	10072	0	0	0	18384	0	0	0	21642	0	0	0	113056	0	0	0	6118
6	131902367	rs762306280	T	C	p.(Ile113Thr)	p.(Ile113Thr)	c.338T>C	missense_variant	1	250716	3.98858e-06	Del	Ben	Poss	gnomAD Exomes	PASS	NA	ENST00000356962.2				0	0	1	16256	0	0	0	34572	0	0	0	10072	0	0	0	18384	0	0	0	21642	0	0	0	113056	0	0	0	6118
6	131902370	rs1441486160	G	C	p.(Gly114Ala)	p.(Gly114Ala)	c.341G>C	missense_variant	1	250700	3.98883e-06	Del	Del	Prob	gnomAD Exomes	PASS	NA	ENST00000356962.2				0	0	0	16256	0	0	1	34574	0	0	0	10072	0	0	0	18382	0	0	0	21630	0	0	0	113052	0	0	0	6118
6	131902374	rs1290471714	C	T	p.(Ser115Ser)	p.(Ser115Ser)	c.345C>T	synonymous_variant	1	31400	3.18471e-05				gnomAD Genomes	NA	PASS	ENST00000356962.2				0	0	0	8714	0	0	0	848	0	0	0	290	0	0	0	1560	0	0	0	3476	0	0	1	15426	0	0	0	1086
6	131902375	rs1276600622	ATC	A	p.(Ser117TrpfsTer8)	p.(Ser117TrpfsTer8)	c.350_351del	frameshift_variant	1	250772	3.98769e-06	deemed pathogenic			gnomAD Exomes	PASS	NA	ENST00000356962.2				0	0	0	16256	0	0	1	34570	0	0	0	10070	0	0	0	18386	0	0	0	21642	0	0	0	113116	0	0	0	6116
6	131902380	rs1365543098	T	A	p.(Ser117Ser)	p.(Ser117Ser)	c.351T>A	synonymous_variant	2	250802	7.97442e-06				gnomAD Exomes	PASS	NA	ENST00000356962.2				0	0	0	16256	0	0	2	34572	0	0	0	10070	0	0	0	18386	0	0	0	21638	0	0	0	113148	0	0	0	6116
6	131902382	rs1218794954	GCC	G	p.(His119CysfsTer6)	p.(His119CysfsTer6)	c.354_355del	frameshift_variant	2	250734	7.97658e-06	deemed pathogenic			gnomAD Exomes	PASS	NA	ENST00000356962.2				0	0	0	16256	0	0	2	34572	0	0	0	10066	0	0	0	18386	0	0	0	21626	0	0	0	113100	0	0	0	6114
6	131902384	rs1320194930	C	G	p.(His119Asp)	p.(His119Asp)	c.355C>G	missense_variant	1	250746	3.9881e-06	Tol	Del	Prob	gnomAD Exomes	PASS	NA	ENST00000356962.2				0	0	0	16256	0	0	0	34572	0	0	0	10066	0	0	0	18384	0	0	1	21628	0	0	0	113112	0	0	0	6114
6	131902386	rs200458963	T	C	p.(His119His)	p.(His119His)	c.357T>C	synonymous_variant	6	282214	2.12605e-05				gnomAD Exomes,gnomAD Genomes	PASS	PASS	ENST00000356962.2	Likely benign	681459		0	0	6	24970	0	0	0	35418	0	0	0	10358	0	0	0	19946	0	0	0	25118	0	0	0	128586	0	0	0	7202
6	131902395	rs751231138	C	T	p.(Val122Val)	p.(Val122Val)	c.366C>T	synonymous_variant	5	250750	1.99402e-05				gnomAD Exomes	PASS	NA	ENST00000356962.2	Likely benign	720277		0	0	0	16256	0	0	0	34564	0	0	0	10066	0	0	0	18380	0	0	0	21628	0	0	0	113136	0	0	0	6110
6	131902401	rs1245522728	T	A	p.(Pro124Pro)	p.(Pro124Pro)	c.372T>A	synonymous_variant	1	250776	3.98762e-06				gnomAD Exomes	PASS	NA	ENST00000356962.2				0	0	0	16256	0	0	0	34568	0	0	0	10068	0	0	0	18382	0	0	0	21616	0	0	1	113170	0	0	0	6106
6	131902402	rs754655577	G	A	p.(Asp125Asn)	p.(Asp125Asn)	c.373G>A	missense_variant	3	250764	1.19634e-05	Tol	Ben	Ben	gnomAD Exomes	PASS	NA	ENST00000356962.2	Uncertain significance	1045031		0	0	0	16256	0	0	0	34570	0	0	0	10068	0	0	0	18376	0	0	0	21618	0	0	3	113158	0	0	0	6108
6	131902402	rs754655577	G	C	p.(Asp125His)	p.(Asp125His)	c.373G>C	missense_variant	1	250764	3.98781e-06	Del	Del	Ben	gnomAD Exomes	PASS	NA	ENST00000356962.2				0	0	0	16256	0	0	0	34570	0	0	0	10068	0	0	0	18376	0	0	0	21618	0	0	1	113158	0	0	0	6108
6	131902404	rs754205928	T	A	p.(Asp125Glu)	p.(Asp125Glu)	c.375T>A	missense_variant	4	250804	1.59487e-05	Tol	Ben	Ben	gnomAD Exomes	PASS	NA	ENST00000356962.2				0	0	0	16256	0	0	0	34568	0	0	0	10066	0	0	4	18380	0	0	0	21628	0	0	0	113184	0	0	0	6110
6	131902406	rs757852473	T	C	p.(Leu126Pro)	p.(Leu126Pro)	c.377T>C	missense_variant	2	250794	7.97467e-06	Del	Del	Prob	gnomAD Exomes	PASS	NA	ENST00000356962.2				0	0	0	16256	0	0	0	34566	0	0	0	10066	0	0	0	18372	0	0	0	21632	0	0	0	113180	0	0	0	6110
6	131902408	rs1478575616	G	T	p.(Gly127Ter)	p.(Gly127Ter)	c.379G>T	stop_gained	1	250752	3.988e-06	deemed pathogenic			gnomAD Exomes	PASS	NA	ENST00000356962.2				0	0	0	16256	0	0	0	34562	0	0	0	10064	0	0	1	18376	0	0	0	21616	0	0	0	113162	0	0	0	6108
6	131902413	rs779219793	C	T	p.(Val128Val)	p.(Val128Val)	c.384C>T	synonymous_variant	2	250778	7.97518e-06				gnomAD Exomes	PASS	NA	ENST00000356962.2				0	0	0	16256	0	0	0	34558	0	0	0	10066	0	0	0	18372	0	0	0	21628	0	0	0	113182	0	0	0	6106
6	131902415	rs746381302	T	C	p.(Ile129Thr)	p.(Ile129Thr)	c.386T>C	missense_variant	1	250786	3.98746e-06	Del	Del	Prob	gnomAD Exomes	PASS	NA	ENST00000356962.2				0	0	0	16256	0	0	0	34560	0	0	0	10062	0	0	0	18374	0	0	0	21630	0	0	0	113190	0	0	0	6104
6	131902418	rs104893947	G	A	p.(Trp130Ter)	p.(Trp130Ter)	c.389G>A	stop_gained	2	250754	7.97594e-06				gnomAD Exomes	PASS	NA	ENST00000356962.2	Pathogenic	2390		0	0	2	16256	0	0	0	34552	0	0	0	10062	0	0	0	18376	0	0	0	21620	0	0	0	113178	0	0	0	6102
6	131902420	rs780157621	G	A	p.(Val131Met)	p.(Val131Met)	c.391G>A	missense_variant	1	250764	3.98781e-06	Del	Ben	Prob	gnomAD Exomes	PASS	NA	ENST00000356962.2				0	0	0	16256	0	0	0	34550	0	0	0	10064	0	0	0	18374	0	0	0	21624	0	0	0	113184	0	0	0	6104
6	131902424	rs776939220	A	AT	p.(Ala133CysfsTer4)	p.(Ala133CysfsTer4)	c.396dupT	frameshift_variant	2	250760	7.97575e-06	deemed pathogenic			gnomAD Exomes	PASS	NA	ENST00000356962.2	Pathogenic/Likely pathogenic	553898		0	0	0	16256	0	0	0	34538	0	0	2	10064	0	0	0	18370	0	0	0	21626	0	0	0	113188	0	0	0	6108
6	131902429	rs747268449	C	T	p.(His134Tyr)	p.(His134Tyr)	c.400C>T	missense_variant	1	250726	3.98842e-06	Del	Del	Prob	gnomAD Exomes	PASS	NA	ENST00000356962.2				0	0	0	16254	0	0	0	34540	0	0	0	10060	0	0	0	18362	0	0	0	21620	0	0	1	113180	0	0	0	6106
6	131902435	rs1298811632	G	A	p.(Asp136Asn)	p.(Asp136Asn)	c.406G>A	missense_variant	1	250708	3.9887e-06	Del	Del	Prob	gnomAD Exomes	PASS	NA	ENST00000356962.2				0	0	0	16252	0	0	1	34534	0	0	0	10058	0	0	0	18360	0	0	0	21610	0	0	0	113188	0	0	0	6104
6	131902436	rs140549609	A	G	p.(Asp136Gly)	p.(Asp136Gly)	c.407A>G	missense_variant	8	250742	3.19053e-05				gnomAD Exomes	PASS	NA	ENST00000356962.2	Pathogenic	632472		0	0	0	16252	0	0	0	34538	0	0	7	10058	0	0	0	18366	0	0	0	21616	0	0	1	113204	0	0	0	6104
6	131902437	rs1216971255	T	C	p.(Asp136Asp)	p.(Asp136Asp)	c.408T>C	synonymous_variant	1	250744	3.98813e-06				gnomAD Exomes	PASS	NA	ENST00000356962.2	Likely benign	1107339		0	0	0	16252	0	0	1	34536	0	0	0	10056	0	0	0	18366	0	0	0	21620	0	0	0	113206	0	0	0	6104
6	131902445	rs574320679	C	T	p.(Thr139Ile)	p.(Thr139Ile)	c.416C>T	missense_variant	2	250732	7.97664e-06	Tol	Del	Prob	gnomAD Exomes	PASS	NA	ENST00000356962.2				0	0	0	16252	0	0	0	34524	0	0	0	10056	0	0	0	18360	0	0	0	21616	0	0	1	113204	0	0	0	6112
6	131902446	rs747883555	T	G	p.(Thr139Thr)	p.(Thr139Thr)	c.417T>G	synonymous_variant	1	250724	3.98845e-06				gnomAD Exomes	PASS	NA	ENST00000356962.2				0	0	0	16246	0	0	0	34518	0	0	0	10056	0	0	0	18364	0	0	0	21612	0	0	0	113214	0	0	0	6112
6	131902450	rs769778089	C	T	p.(Leu141Leu)	p.(Leu141Leu)	c.421C>T	synonymous_variant	1	250702	3.9888e-06				gnomAD Exomes	PASS	NA	ENST00000356962.2	Likely benign	1086312		0	0	1	16248	0	0	0	34514	0	0	0	10054	0	0	0	18350	0	0	0	21614	0	0	0	113208	0	0	0	6112
6	131902455	rs1288330812	A	C	p.(Thr142Thr)	p.(Thr142Thr)	c.426A>C	synonymous_variant	2	282096	7.08979e-06				gnomAD Exomes,gnomAD Genomes	PASS	PASS	ENST00000356962.2	Likely benign	1108165		0	0	0	24958	0	0	0	35364	0	0	0	10350	0	0	0	19912	0	0	0	25092	0	0	2	128626	0	0	0	7190
6	131902457	rs1451472748	C	T	p.(Thr143Ile)	p.(Thr143Ile)	c.428C>T	missense_variant	2	250676	7.97843e-06	Del	Del	Ben	gnomAD Exomes	PASS	NA	ENST00000356962.2	Pathogenic/Likely pathogenic	802268		0	0	0	16244	0	0	1	34512	0	0	0	10058	0	0	0	18352	0	0	0	21610	0	0	0	113198	0	0	1	6102
6	131902457	rs1451472748	C	A	p.9Thr143Asn)	p.9Thr143Asn)	c.428C>A	missense_variant	1	250676	3.98921e-06	Del	Del	Prob	gnomAD Exomes	PASS	NA	ENST00000356962.2				0	0	0	16244	0	0	1	34512	0	0	0	10058	0	0	0	18352	0	0	0	21610	0	0	0	113198	0	0	0	6102
6	131902459	rs535456448	A	C	p.(Thr144Pro)	p.(Thr144Pro)	c.430A>C	missense_variant	1	250640	3.98979e-06	Tol	Ben	Ben	gnomAD Exomes	PASS	NA	ENST00000356962.2				0	0	0	16242	0	0	0	34500	0	0	0	10058	0	0	1	18348	0	0	0	21616	0	0	0	113182	0	0	0	6102
6	131902459	rs535456448	A	G	p.(Thr144Ala)	p.(Thr144Ala)	c.430A>G	missense_variant	1	250640	3.98979e-06	Tol	Ben	Ben	gnomAD Exomes	PASS	NA	ENST00000356962.2				0	0	0	16242	0	0	0	34500	0	0	0	10058	0	0	1	18348	0	0	0	21616	0	0	0	113182	0	0	0	6102
6	131902460	rs765859028	C	T	p.(Thr144Ile)	p.(Thr144Ile)	c.431C>T	missense_variant	2	250610	7.98053e-06	Tol	Ben	Ben	gnomAD Exomes	PASS	NA	ENST00000356962.2				0	0	1	16240	0	0	1	34504	0	0	0	10058	0	0	0	18346	0	0	0	21612	0	0	0	113158	0	0	0	6104
6	131902461	rs773968554	A	C	p.(Thr144Thr)	p.(Thr144Thr)	c.432A>C	synonymous_variant	1	250650	3.98963e-06				gnomAD Exomes	PASS	NA	ENST00000356962.2				0	0	0	16242	0	0	0	34506	0	0	0	10058	0	0	0	18350	0	0	0	21612	0	0	1	113188	0	0	0	6104
6	131902464	rs759282838	T	C	p.(Ser145Ser)	p.(Ser145Ser)	c.435T>C	synonymous_variant	4	250596	1.59619e-05				gnomAD Exomes	PASS	NA	ENST00000356962.2	Likely benign	1104339		0	0	1	16232	0	0	3	34498	0	0	0	10058	0	0	0	18348	0	0	0	21614	0	0	0	113164	0	0	0	6108
6	131902468	rs762633715	A	AACTT	p.(His149LeufsTer57)	p.(His149LeufsTer57)	c.440_443dup	frameshift_variant	1	250564	3.991e-06	deemed pathogenic			gnomAD Exomes	PASS	NA	ENST00000356962.2				0	0	0	16234	0	0	0	34496	0	0	0	10054	0	0	0	18344	0	0	0	21616	0	0	1	113134	0	0	0	6108
6	131902469		A	C	p.(Asn147Thr)	p.(Asn147Thr)	c.440A>C	missense_variant	1	31412	3.1835e-05	Del	Del	Prob	gnomAD Genomes	NA	PASS	ENST00000356962.2				0	0	0	8718	0	0	0	848	0	0	0	290	0	0	0	1560	0	0	0	3476	0	0	0	15432	0	0	1	1088
6	131902473	rs1472997422	G	A	p.(Leu148Leu)	p.(Leu148Leu)	c.444G>A	synonymous_variant	1	250476	3.9924e-06				gnomAD Exomes	PASS	NA	ENST00000356962.2				0	0	0	16226	0	0	0	34494	0	0	0	10054	0	0	0	18330	0	0	0	21602	0	0	1	113090	0	0	0	6098
6	131902478	rs767219084	G	A	p.(Gly150Glu)	p.(Gly150Glu)	c.449G>A	missense_variant	2	250340	7.98913e-06				gnomAD Exomes	PASS	NA	ENST00000356962.2	Uncertain significance	556022		0	0	0	16216	0	0	1	34478	0	0	0	10042	0	0	0	18324	0	0	0	21592	0	0	1	113036	0	0	0	6102
6	131902481	rs754259099	A	G	p.(Gln151Arg)	p.(Gln151Arg)	c.452A>G	missense_variant	1	250350	3.99441e-06	Tol	Del	Prob	gnomAD Exomes	PASS	NA	ENST00000356962.2	Likely pathogenic	996071		0	0	0	16212	0	0	0	34472	0	0	0	10046	0	0	0	18326	0	0	0	21608	0	0	0	113038	0	0	0	6102
6	131902482	rs757762475	A	G	p.(Gln151Gln)	p.(Gln151Gln)	c.453A>G	synonymous_variant	1	250350	3.99441e-06				gnomAD Exomes	PASS	NA	ENST00000356962.2				0	0	0	16216	0	0	0	34482	0	0	0	10046	0	0	0	18326	0	0	0	21606	0	0	1	113026	0	0	0	6102
6	131902486	rs765617697	G	A	p.(Val153Ile)	p.(Val153Ile)	c.457G>A	missense_variant	1	250196	3.99687e-06	Tol	Ben	Poss	gnomAD Exomes	PASS	NA	ENST00000356962.2				0	0	0	16202	0	0	0	34456	0	0	0	10050	0	0	0	18316	0	0	0	21596	0	0	1	112952	0	0	0	6096
6	131902500	rs750937576	G	C	p.(Leu157Leu)	p.(Leu157Leu)	c.471G>C	synonymous_variant	1	249590	4.00657e-06				gnomAD Exomes	PASS	NA	ENST00000356962.2				0	0	0	16144	0	0	0	34394	0	0	0	10026	0	0	0	18274	0	0	0	21572	0	0	1	112664	0	0	0	6084
6	131902503	rs1398269910	G	A	p.(Lys158Lys)	p.(Lys158Lys)	c.474G>A	synonymous_variant	1	248798	4.01932e-06				gnomAD Exomes	PASS	NA	ENST00000356962.2				0	0	0	16060	0	0	0	34338	0	0	0	10008	0	0	1	18232	0	0	0	21530	0	0	0	112232	0	0	0	6072
6	131902513	rs1297815353	G	A	p.(Gly162Arg)	p.(Gly162Arg)	c.484G>A	missense_variant	1	247904	4.03382e-06	Tol	Ben	Ben	gnomAD Exomes	PASS	NA	ENST00000356962.2				0	0	0	15992	0	0	0	34260	0	0	0	9982	0	0	0	18178	0	0	0	21508	0	0	0	111748	0	0	0	6052
6	131902519	rs758905397	G	A	c.489+1G>A		c.489+1G>A	splice_donor_variant	2	246452	8.11517e-06				gnomAD Exomes	PASS	NA	ENST00000356962.2				0	0	2	15860	0	0	0	34138	0	0	0	9942	0	0	0	18078	0	0	0	21418	0	0	0	110970	0	0	0	6024
6	131902527	rs763780314	CTG	C	c.489+10_489+11del		c.489+10_489+11del	intron_variant	1	243450	4.10762e-06				gnomAD Exomes	PASS	NA	ENST00000356962.2				0	0	0	15568	0	0	0	33900	0	0	0	9856	0	0	0	17922	0	0	0	21224	0	0	0	109322	0	0	0	5962
6	131902539	rs373590467	C	T	c.489+21C>T		c.489+21C>T	intron_variant	1	237356	4.21308e-06				gnomAD Exomes	PASS	NA	ENST00000356962.2				0	0	0	15130	0	0	0	33402	0	0	0	9704	0	0	0	17476	0	0	0	20788	0	0	1	105970	0	0	0	5860
6	131902540	rs145181256	T	A	c.489+22T>A		c.489+22T>A	intron_variant	124	266706	0.000464931				gnomAD Exomes,gnomAD Genomes	PASS	PASS	ENST00000356962.2				0	0	62	23682	0	0	31	34064	0	0	16	9938	0	0	0	18906	0	0	0	24190	0	0	9	120142	0	0	6	6918
6	131902540	rs145181256	T	C	c.489+22T>C		c.489+22T>C	intron_variant	15	235300	6.37484e-05				gnomAD Exomes	PASS	NA	ENST00000356962.2				0	0	0	14966	0	0	0	33218	0	0	0	9648	0	0	15	17346	0	0	0	20714	0	0	0	104712	0	0	0	5830
6	131902545	rs374033743	C	A	c.489+27C>A		c.489+27C>A	intron_variant	3	261406	1.14764e-05				gnomAD Exomes,gnomAD Genomes	PASS	PASS	ENST00000356962.2				0	0	3	23296	0	0	0	33646	0	0	0	9860	0	0	0	18466	0	0	0	23800	0	0	0	117094	0	0	0	6828
6	131902548	rs367574484	T	C	c.489+30T>C		c.489+30T>C	intron_variant	10	258554	3.86766e-05				gnomAD Exomes,gnomAD Genomes	PASS	PASS	ENST00000356962.2				0	0	0	23062	0	0	2	33440	0	0	0	9842	0	0	0	18226	0	0	0	23576	0	0	2	115496	0	0	0	6786
6	131902552	rs373857039	A	G	c.489+34A>G		c.489+34A>G	intron_variant	1	223366	4.47696e-06				gnomAD Exomes	PASS	NA	ENST00000356962.2				0	0	0	14062	0	0	0	32268	0	0	0	9476	0	0	0	16376	0	0	0	19816	0	0	1	97846	0	0	0	5636
6	131902553	rs773038629	T	C	c.489+35T>C		c.489+35T>C	intron_variant	3	249904	1.20046e-05				gnomAD Exomes,gnomAD Genomes	PASS	PASS	ENST00000356962.2				0	0	3	22520	0	0	0	32694	0	0	0	9700	0	0	0	17594	0	0	0	22822	0	0	0	110458	0	0	0	6642
6	131902555	rs751084231	CT	C	c.489+42delT		c.489+42del	intron_variant	2	218170	9.16716e-06				gnomAD Exomes	PASS	NA	ENST00000356962.2				0	0	0	13770	0	0	0	31854	0	0	0	9404	0	0	0	16008	0	0	0	19300	0	0	1	94816	0	0	0	5536
6	131902559	rs749225699	T	C	c.489+41T>C		c.489+41T>C	intron_variant	1	207656	4.81566e-06				gnomAD Exomes	PASS	NA	ENST00000356962.2				0	0	0	13072	0	0	0	30798	0	0	0	9242	0	0	0	15224	0	0	0	18352	0	0	0	88964	0	0	0	5338
6	131902560	rs368486544	T	C	c.489+42T>C		c.489+42T>C	intron_variant	18	239128	7.52735e-05				gnomAD Exomes,gnomAD Genomes	PASS	PASS	ENST00000356962.2				0	0	1	21794	0	0	9	31656	0	0	0	9538	0	0	0	16790	0	0	0	21828	0	0	8	104444	0	0	0	6420
6	131902569	rs759048430	T	C	c.489+51T>C		c.489+51T>C	intron_variant	1	197344	5.06729e-06				gnomAD Exomes	PASS	NA	ENST00000356962.2				0	0	0	12344	0	0	0	29724	0	0	0	9162	0	0	0	14468	0	0	0	17170	0	0	0	83382	0	0	0	5162
6	131902585	rs565522175	G	A	c.489+67G>A		c.489+67G>A	intron_variant	6	31400	0.000191083				gnomAD Genomes	NA	PASS	ENST00000356962.2				0	0	2	8710	0	0	0	848	0	0	0	290	0	0	4	1560	0	0	0	3476	0	0	0	15428	0	0	0	1088
6	131903688	rs1409808075	G	A	c.490-73G>A		c.490-73G>A	intron_variant	1	31396	3.18512e-05				gnomAD Genomes	NA	PASS	ENST00000356962.2				0	0	1	8712	0	0	0	846	0	0	0	290	0	0	0	1560	0	0	0	3474	0	0	0	15428	0	0	0	1086
6	131903700	rs1472424187	T	G	c.490-61T>G		c.490-61T>G	intron_variant	1	31398	3.18492e-05				gnomAD Genomes	NA	PASS	ENST00000356962.2				0	0	0	8712	0	0	0	846	0	0	0	290	0	0	0	1560	0	0	1	3474	0	0	0	15430	0	0	0	1086
6	131903711	rs1382167621	A	C	c.490-50A>C		c.490-50A>C	intron_variant	1	250518	3.99173e-06				gnomAD Exomes	PASS	NA	ENST00000356962.2				0	0	0	16254	0	0	1	34522	0	0	0	10050	0	0	0	18364	0	0	0	21588	0	0	0	113058	0	0	0	6096
6	131903713	rs541810173	T	G	c.490-48T>G		c.490-48T>G	intron_variant	1	250580	3.99074e-06				gnomAD Exomes	PASS	NA	ENST00000356962.2				0	0	0	16254	0	0	0	34524	0	0	0	10050	0	0	0	18366	0	0	0	21592	0	0	0	113106	0	0	0	6100
6	131903718	rs775340210	C	T	c.490-43C>T		c.490-43C>T	intron_variant	1	250654	3.98956e-06				gnomAD Exomes	PASS	NA	ENST00000356962.2				0	0	0	16256	0	0	1	34542	0	0	0	10046	0	0	0	18368	0	0	0	21596	0	0	0	113140	0	0	0	6106
6	131903725	rs760349584	A	G	c.490-36A>G		c.490-36A>G	intron_variant	1	250824	3.98686e-06				gnomAD Exomes	PASS	NA	ENST00000356962.2				0	0	0	16254	0	0	1	34560	0	0	0	10062	0	0	0	18380	0	0	0	21614	0	0	0	113240	0	0	0	6108
6	131903725	rs760349584	A	C	c.490-36A>C		c.490-36A>C	intron_variant	3	250824	1.19606e-05				gnomAD Exomes	PASS	NA	ENST00000356962.2				0	0	0	16254	0	0	1	34560	0	0	0	10062	0	0	0	18380	0	0	0	21614	0	0	1	113240	0	0	1	6108
6	131903731	rs765556316	C	T	c.490-30C>T		c.490-30C>T	intron_variant	1	250896	3.98572e-06				gnomAD Exomes	PASS	NA	ENST00000356962.2				0	0	0	16256	0	0	0	34564	0	0	0	10064	0	0	0	18384	0	0	0	21612	0	0	1	113298	0	0	0	6114
6	131903733	rs750758012	T	C	c.490-28T>C		c.490-28T>C	intron_variant	1	250942	3.98498e-06				gnomAD Exomes	PASS	NA	ENST00000356962.2				0	0	0	16256	0	0	0	34568	0	0	0	10060	0	0	0	18384	0	0	1	21622	0	0	0	113330	0	0	0	6118
6	131903742	rs1340216445	G	T	c.490-19G>T		c.490-19G>T	intron_variant	1	251054	3.98321e-06				gnomAD Exomes	PASS	NA	ENST00000356962.2				0	0	0	16256	0	0	0	34574	0	0	0	10062	0	0	0	18388	0	0	0	21638	0	0	1	113410	0	0	0	6120
6	131903748	rs1448074178	A	T	c.490-13A>T		c.490-13A>T	intron_variant	1	251096	3.98254e-06				gnomAD Exomes	PASS	NA	ENST00000356962.2				0	0	0	16256	0	0	0	34580	0	0	0	10066	0	0	0	18388	0	0	0	21636	0	0	1	113432	0	0	0	6128
6	131903749	rs371980294	T	C	c.490-12T>C		c.490-12T>C	intron_variant	7	251128	2.78742e-05				gnomAD Exomes	PASS	NA	ENST00000356962.2				0	0	0	16256	0	0	0	34582	0	0	0	10066	0	0	2	18392	0	0	0	21642	0	0	5	113454	0	0	0	6126
6	131903750	rs1375258538	T	C	c.490-11T>C		c.490-11T>C	intron_variant	1	251142	3.98181e-06				gnomAD Exomes	PASS	NA	ENST00000356962.2				0	0	0	16256	0	0	0	34582	0	0	0	10066	0	0	0	18390	0	0	0	21636	0	0	0	113474	0	0	0	6128
6	131903760	rs1064794165	G	C	c.490-1G>C		c.490-1G>C	splice_acceptor_variant	7	251208	2.78654e-05				gnomAD Exomes	PASS	NA	ENST00000356962.2	Pathogenic	419876		0	0	0	16256	0	0	7	34588	0	0	0	10068	0	0	0	18390	0	0	0	21640	0	0	0	113526	0	0	0	6130
6	131903762	rs200319835	T	C	p.(Ile164Thr)	p.(Ile164Thr)	c.491T>C	missense_variant	3	251240	1.19408e-05	Tol	Ben	Ben	gnomAD Exomes	PASS	NA	ENST00000356962.2				0	0	0	16256	0	0	0	34586	0	0	0	10070	0	0	0	18392	0	0	0	21644	0	0	2	113548	0	0	1	6130
6	131903766	rs766853875	C	T	p.(Pro165Pro)	p.(Pro165Pro)	c.495C>T	synonymous_variant	4	282620	1.41533e-05				gnomAD Exomes,gnomAD Genomes	PASS	PASS	ENST00000356962.2	Likely benign	1128257		0	0	0	24970	0	0	2	35434	0	0	0	10360	0	0	0	19950	0	0	0	25118	0	0	2	128960	0	0	0	7216
6	131903767	rs751647696	G	A	p.(Asp166Asn)	p.(Asp166Asn)	c.496G>A	missense_variant	15	282622	5.30744e-05	Tol	Ben	Ben	gnomAD Exomes,gnomAD Genomes	PASS	PASS	ENST00000356962.2	Uncertain significance	1175751		0	0	7	24966	0	0	1	35434	0	0	0	10358	0	0	1	19954	0	0	0	25120	0	0	6	128962	0	0	0	7218
6	131903769	rs144403253	T	C	p.(Asp166Asp)	p.(Asp166Asp)	c.498T>C	synonymous_variant	24	282662	8.49071e-05				gnomAD Exomes,gnomAD Genomes	PASS	PASS	ENST00000356962.2	Likely benign	697430		0	0	20	24970	0	0	2	35434	0	0	0	10362	0	0	0	19952	0	0	0	25122	0	0	1	128992	0	0	0	7218
6	131903770	rs1270108834	G	A	p.(Val167Met)	p.(Val167Met)	c.499G>A	missense_variant	1	31408	3.1839e-05	Tol	Ben	Ben	gnomAD Genomes	NA	PASS	ENST00000356962.2				0	0	1	8714	0	0	0	848	0	0	0	290	0	0	0	1558	0	0	0	3476	0	0	0	15434	0	0	0	1088
6	131903777	rs201484132	G	C	p.(Gly169Ala)	p.(Gly169Ala)	c.506G>C	missense_variant	24	251282	9.55102e-05	Del	Ben	Poss	gnomAD Exomes	PASS	NA	ENST00000356962.2	Uncertain significance	903877		0	0	0	16256	0	0	0	34590	0	0	22	10072	0	0	0	18394	0	0	0	21646	0	0	2	113580	0	0	0	6132
6	131903781	rs752966614	C	T	p.(Phe170Phe)	p.(Phe170Phe)	c.510C>T	synonymous_variant	3	251272	1.19393e-05				gnomAD Exomes	PASS	NA	ENST00000356962.2	Likely benign	1154799		0	0	0	16256	0	0	0	34590	0	0	0	10072	0	0	0	18392	0	0	0	21648	0	0	0	113570	0	0	0	6134
6	131903785	rs1239789338	T	TG	p.(Val173GlyfsTer32)	p.(Val173GlyfsTer32)	c.517dupG	frameshift_variant	1	251308	3.97918e-06	deemed pathogenic			gnomAD Exomes	PASS	NA	ENST00000356962.2				0	0	1	16256	0	0	0	34590	0	0	0	10074	0	0	0	18394	0	0	0	21648	0	0	0	113600	0	0	0	6134
6	131903789	rs1437673274	T	C	p.(Val173Ala)	p.(Val173Ala)	c.518T>C	missense_variant	1	251312	3.97912e-06	Del	Del	Ben	gnomAD Exomes	PASS	NA	ENST00000356962.2				0	0	0	16256	0	0	0	34592	0	0	0	10074	0	0	0	18394	0	0	0	21648	0	0	0	113602	0	0	0	6132
6	131903800	rs949681378	A	G	p.(Ile177Val)	p.(Ile177Val)	c.529A>G	missense_variant	1	251326	3.9789e-06	Tol	Ben	Ben	gnomAD Exomes	PASS	NA	ENST00000356962.2				0	0	0	16256	0	0	0	34592	0	0	0	10076	0	0	0	18394	0	0	0	21646	0	0	0	113614	0	0	1	6132
6	131903805	rs756330677	T	C	p.(Ser178Ser)	p.(Ser178Ser)	c.534T>C	synonymous_variant	1	251340	3.97867e-06				gnomAD Exomes	PASS	NA	ENST00000356962.2				0	0	0	16256	0	0	1	34592	0	0	0	10078	0	0	0	18394	0	0	0	21646	0	0	0	113628	0	0	0	6132
6	131903808	rs1171036648	C	T	p.(Ala179Ala)	p.(Ala179Ala)	c.537C>T	synonymous_variant	1	251332	3.9788e-06				gnomAD Exomes	PASS	NA	ENST00000356962.2				0	0	0	16256	0	0	0	34592	0	0	0	10078	0	0	0	18394	0	0	0	21646	0	0	0	113618	0	0	0	6134
6	131903808	rs1171036648	C	G	p.(Ala179Ala)	p.(Ala179Ala)	c.537C>G	synonymous_variant	1	251332	3.9788e-06				gnomAD Exomes	PASS	NA	ENST00000356962.2				0	0	0	16256	0	0	0	34592	0	0	0	10078	0	0	0	18394	0	0	0	21646	0	0	1	113618	0	0	0	6134
6	131903815	rs777462361	A	G	p.(Ile182Val)	p.(Ile182Val)	c.544A>G	missense_variant	3	282764	1.06096e-05	Tol	Ben	Ben	gnomAD Exomes,gnomAD Genomes	PASS	PASS	ENST00000356962.2				0	0	0	24960	0	0	0	35440	0	0	0	10368	0	0	3	19954	0	0	0	25120	0	0	0	129088	0	0	0	7222
6	131903817	rs370289649	T	C	p.(Ile182Ile)	p.(Ile182Ile)	c.546T>C	synonymous_variant	5	251372	1.98908e-05				gnomAD Exomes	PASS	NA	ENST00000356962.2	Likely benign	1141651		0	0	1	16256	0	0	1	34592	0	0	0	10076	0	0	0	18394	0	0	0	21648	0	0	2	113660	0	0	0	6134
6	131903819	rs770776974	T	C	p.(Val183Ala)	p.(Val183Ala)	c.548T>C	missense_variant	2	251390	7.95577e-06	Tol	Del	Poss	gnomAD Exomes	PASS	NA	ENST00000356962.2				0	0	2	16256	0	0	0	34592	0	0	0	10078	0	0	0	18394	0	0	0	21648	0	0	0	113676	0	0	0	6134
6	131903819	rs770776974	T	A	p.(Val183Glu)	p.(Val183Glu)	c.548T>A	missense_variant	1	251390	3.97788e-06	Del	Del	Prob	gnomAD Exomes	PASS	NA	ENST00000356962.2				0	0	0	16256	0	0	0	34592	0	0	0	10078	0	0	0	18394	0	0	0	21648	0	0	1	113676	0	0	0	6134
6	131903820	rs779060814	G	A	p.(Val183Val)	p.(Val183Val)	c.549G>A	synonymous_variant	7	251388	2.78454e-05				gnomAD Exomes	PASS	NA	ENST00000356962.2	Likely benign	715844		0	0	0	16256	0	0	1	34592	0	0	0	10076	0	0	0	18394	0	0	0	21648	0	0	6	113676	0	0	0	6134
6	131903823	rs1446631328	T	C	p.(Tyr184Tyr)	p.(Tyr184Tyr)	c.552T>C	synonymous_variant	1	251398	3.97776e-06				gnomAD Exomes	PASS	NA	ENST00000356962.2				0	0	0	16256	0	0	0	34592	0	0	0	10080	0	0	1	18394	0	0	0	21648	0	0	0	113682	0	0	0	6134
6	131903825	rs1302642207	T	C	p.(Ile185Thr)	p.(Ile185Thr)	c.554T>C	missense_variant	1	251390	3.97788e-06	Del	Del	Prob	gnomAD Exomes	PASS	NA	ENST00000356962.2				0	0	0	16256	0	0	0	34592	0	0	0	10078	0	0	1	18394	0	0	0	21648	0	0	0	113678	0	0	0	6132
6	131903834	rs1410564479	G	A	p.(Arg188Lys)	p.(Arg188Lys)	c.563G>A	missense_variant	1	31370	3.18776e-05	Del	Del	Prob	gnomAD Genomes	NA	PASS	ENST00000356962.2				0	0	0	8698	0	0	0	846	0	0	0	290	0	0	0	1558	0	0	1	3474	0	0	0	15416	0	0	0	1088
6	131903836	rs1472741630	G	T	p.(Asp189Tyr)	p.(Asp189Tyr)	c.565G>T	missense_variant	1	31380	3.18674e-05				gnomAD Genomes	NA	PASS	ENST00000356962.2	Uncertain significance	1004955		0	0	1	8702	0	0	0	848	0	0	0	290	0	0	0	1558	0	0	0	3476	0	0	0	15418	0	0	0	1088
6	131903838	rs745787043	C	T	p.(Asp189Asp)	p.(Asp189Asp)	c.567C>T	synonymous_variant	3	251386	1.19338e-05				gnomAD Exomes	PASS	NA	ENST00000356962.2	Likely benign	517951		0	0	0	16256	0	0	1	34590	0	0	0	10080	0	0	0	18394	0	0	0	21646	0	0	0	113672	0	0	0	6134
6	131903839	rs771753283	G	A	p.(Val190Met)	p.(Val190Met)	c.568G>A	missense_variant	2	251378	7.95615e-06	Del	Ben	Prob	gnomAD Exomes	PASS	NA	ENST00000356962.2				0	0	0	16256	0	0	0	34590	0	0	0	10078	0	0	0	18394	0	0	0	21642	0	0	2	113670	0	0	0	6134
6	131903842	rs1033631011	G	A	p.(Asp191Asn)	p.(Asp191Asn)	c.571G>A	missense_variant	2	251392	7.9557e-06	Del	Del	Prob	gnomAD Exomes	PASS	NA	ENST00000356962.2				0	0	0	16256	0	0	2	34590	0	0	0	10078	0	0	0	18394	0	0	0	21646	0	0	0	113682	0	0	0	6132
6	131903843	rs1322321449	ACCCT	A	p.(Asp191GlufsTer7)	p.(Asp191GlufsTer7)	c.573_576del	frameshift_variant	1	251396	3.97779e-06	deemed pathogenic			gnomAD Exomes	PASS	NA	ENST00000356962.2				0	0	0	16256	0	0	1	34590	0	0	0	10080	0	0	0	18392	0	0	0	21648	0	0	0	113686	0	0	0	6132
6	131903843	rs1322321449	A	T	p.(Asp191Val)	p.(Asp191Val)	c.572A>T	missense_variant	1	251396	3.97779e-06	Del	Del	Prob	gnomAD Exomes	PASS	NA	ENST00000356962.2				0	0	0	16256	0	0	1	34590	0	0	0	10080	0	0	0	18392	0	0	0	21648	0	0	0	113686	0	0	0	6132
6	131903845	rs775104877	C	G	p.(Pro192Ala)	p.(Pro192Ala)	c.574C>G	missense_variant	2	251388	7.95583e-06	Tol	Del	Poss	gnomAD Exomes	PASS	NA	ENST00000356962.2				0	0	0	16256	0	0	0	34590	0	0	0	10080	0	0	1	18394	0	0	0	21648	0	0	0	113672	0	0	0	6134
6	131903845	rs775104877	C	T	p.(Pro192Ser)	p.(Pro192Ser)	c.574C>T	missense_variant	2	251388	7.95583e-06	Tol	Del	Prob	gnomAD Exomes	PASS	NA	ENST00000356962.2				0	0	0	16256	0	0	0	34590	0	0	0	10080	0	0	0	18394	0	0	0	21648	0	0	0	113672	0	0	0	6134
6	131903848	rs768303250	G	A	p.(Gly193Arg)	p.(Gly193Arg)	c.577G>A	missense_variant	2	251366	7.95653e-06	Tol	Del	Poss	gnomAD Exomes	PASS	NA	ENST00000356962.2				0	0	0	16256	0	0	0	34588	0	0	0	10078	0	0	0	18392	0	0	0	21648	0	0	2	113656	0	0	0	6132
6	131903848	rs768303250	G	C	p.(Gly193Arg)	p.(Gly193Arg)	c.577G>C	missense_variant	1	251366	3.97826e-06	Tol	Del	Poss	gnomAD Exomes	PASS	NA	ENST00000356962.2				0	0	1	16256	0	0	0	34588	0	0	0	10078	0	0	0	18392	0	0	0	21648	0	0	0	113656	0	0	0	6132
6	131903853	rs773465984	A	G	p.(Glu194Glu)	p.(Glu194Glu)	c.582A>G	splice_region_variant	6	282760	2.12194e-05				gnomAD Exomes,gnomAD Genomes	PASS	PASS	ENST00000356962.2	Likely benign	1114147		0	0	0	24950	0	0	0	35438	0	0	0	10368	0	0	0	19950	0	0	0	25124	0	0	6	129096	0	0	0	7222
6	131903860	rs763312659	G	A	c.584+5G>A		c.584+5G>A	splice_region_variant	2	251372	7.95634e-06				gnomAD Exomes	PASS	NA	ENST00000356962.2	Uncertain significance	556728	lc_lof,os_lof	0	0	0	16256	0	0	1	34590	0	0	0	10076	0	0	0	18392	0	0	0	21646	0	0	1	113666	0	0	0	6132
6	131903867	rs752122488	C	T	c.584+12C>T		c.584+12C>T	intron_variant	1	31360	3.18878e-05				gnomAD Genomes	NA	PASS	ENST00000356962.2				0	0	1	8696	0	0	0	846	0	0	0	290	0	0	0	1558	0	0	0	3474	0	0	0	15408	0	0	0	1088
6	131903867	rs752122488	C	A	c.584+12C>A		c.584+12C>A	intron_variant	1	251332	3.9788e-06				gnomAD Exomes	PASS	NA	ENST00000356962.2				0	0	0	16256	0	0	0	34586	0	0	0	10076	0	0	0	18388	0	0	0	21644	0	0	0	113638	0	0	0	6132
6	131903868	rs1196782413	C	G	c.584+13C>G		c.584+13C>G	intron_variant	1	251320	3.97899e-06				gnomAD Exomes	PASS	NA	ENST00000356962.2				0	0	0	16256	0	0	0	34582	0	0	0	10076	0	0	0	18390	0	0	0	21638	0	0	0	113634	0	0	0	6132
6	131903869	rs1377147746	T	A	c.584+14T>A		c.584+14T>A	intron_variant	1	251330	3.97883e-06				gnomAD Exomes	PASS	NA	ENST00000356962.2				0	0	0	16256	0	0	0	34584	0	0	0	10076	0	0	0	18388	0	0	0	21642	0	0	0	113642	0	0	0	6130
6	131903873	rs760015789	T	A	c.584+18T>A		c.584+18T>A	intron_variant	2	251310	7.9583e-06				gnomAD Exomes	PASS	NA	ENST00000356962.2				0	0	2	16256	0	0	0	34584	0	0	0	10076	0	0	0	18388	0	0	0	21642	0	0	0	113624	0	0	0	6128
6	131903874	rs374999926	G	A	c.584+19G>A		c.584+19G>A	intron_variant	1	251276	3.97969e-06				gnomAD Exomes	PASS	NA	ENST00000356962.2				0	0	0	16256	0	0	0	34578	0	0	0	10076	0	0	0	18390	0	0	0	21638	0	0	1	113596	0	0	0	6130
6	131903875	rs999453499	T	G	c.584+20T>G		c.584+20T>G	intron_variant	1	251312	3.97912e-06				gnomAD Exomes	PASS	NA	ENST00000356962.2				0	0	0	16256	0	0	0	34584	0	0	0	10076	0	0	0	18386	0	0	0	21642	0	0	0	113624	0	0	0	6132
6	131903886	rs552025085	C	T	c.584+31C>T		c.584+31C>T	intron_variant	2	251110	7.96464e-06				gnomAD Exomes	PASS	NA	ENST00000356962.2				0	0	1	16256	0	0	0	34564	0	0	0	10072	0	0	0	18376	0	0	0	21632	0	0	1	113482	0	0	0	6124
6	131903897	rs756314681	C	T	c.584+42C>T		c.584+42C>T	intron_variant	1	250840	3.98661e-06				gnomAD Exomes	PASS	NA	ENST00000356962.2				0	0	1	16252	0	0	0	34536	0	0	0	10066	0	0	0	18368	0	0	0	21598	0	0	0	113308	0	0	0	6122
6	131903898	rs201481295	T	G	c.584+43T>G		c.584+43T>G	intron_variant	10	282290	3.54246e-05				gnomAD Exomes,gnomAD Genomes	PASS	PASS	ENST00000356962.2				0	0	9	24950	0	0	0	35386	0	0	0	10356	0	0	0	19934	0	0	0	25074	0	0	1	128778	0	0	0	7210
6	131903904	rs1320936816	T	C	c.584+49T>C		c.584+49T>C	intron_variant	1	250752	3.988e-06				gnomAD Exomes	PASS	NA	ENST00000356962.2				0	0	0	16252	0	0	0	34510	0	0	0	10066	0	0	0	18358	0	0	0	21580	0	0	0	113276	0	0	0	6116
6	131903907	rs754000888	T	C	c.584+52T>C		c.584+52T>C	intron_variant	19	282044	6.73654e-05				gnomAD Exomes,gnomAD Genomes	PASS	PASS	ENST00000356962.2				0	0	0	24952	0	0	0	35356	0	0	0	10354	0	0	18	19916	0	0	0	25030	0	0	1	128656	0	0	0	7198
6	131903928	rs1490667467	C	T	c.584+73C>T		c.584+73C>T	intron_variant	1	31342	3.19061e-05				gnomAD Genomes	NA	PASS	ENST00000356962.2				0	0	1	8700	0	0	0	842	0	0	0	290	0	0	0	1560	0	0	0	3464	0	0	0	15400	0	0	0	1086
6	131904149	rs757133426	C	T	c.585-51C>T		c.585-51C>T	intron_variant	18	218996	8.21933e-05				gnomAD Exomes,gnomAD Genomes	PASS	PASS	ENST00000356962.2				0	0	1	19816	0	0	0	30862	0	0	10	9224	0	0	0	14494	0	0	0	21996	0	0	4	90452	0	0	1	5918
6	131904150	rs371402138	G	A	c.585-50G>A		c.585-50G>A	intron_variant	15	221320	6.77752e-05				gnomAD Exomes,gnomAD Genomes	PASS	PASS	ENST00000356962.2				0	0	8	19960	0	0	2	31100	0	0	0	9296	0	0	0	14634	0	0	0	22154	0	0	2	91764	0	0	1	5944
6	131904155	rs762486648	C	A	c.585-45C>A		c.585-45C>A	intron_variant	2	193578	1.03318e-05				gnomAD Exomes	PASS	NA	ENST00000356962.2				0	0	0	11484	0	0	0	30820	0	0	0	9174	0	0	0	13392	0	0	0	18864	0	0	2	77898	0	0	0	4932
6	131904162	rs1265828887	C	A	c.585-38C>A		c.585-38C>A	intron_variant	1	205334	4.87011e-06				gnomAD Exomes	PASS	NA	ENST00000356962.2				0	0	0	12008	0	0	0	32240	0	0	0	9366	0	0	0	14078	0	0	0	19560	0	0	1	84992	0	0	0	5148
6	131904169	rs41285338	A	C	c.585-31A>C		c.585-31A>C	intron_variant	1174	248766	0.00471929				gnomAD Exomes,gnomAD Genomes	PASS	PASS	ENST00000356962.2	Likely benign	1301208		4	0	17	21244	0	0	108	34086	0	0	18	9824	0	0	1	16362	0	0	205	23736	1	0	772	108502	3	0	29	6488
6	131904181	rs746467226	C	A	c.585-19C>A		c.585-19C>A	intron_variant	2	236044	8.473e-06				gnomAD Exomes	PASS	NA	ENST00000356962.2				0	0	0	13944	0	0	0	34144	0	0	0	9902	0	0	0	16620	0	0	0	21240	0	0	2	104972	0	0	0	5816
6	131904186	rs1268205686	T	C	c.585-14T>C		c.585-14T>C	intron_variant	1	241268	4.14477e-06				gnomAD Exomes	PASS	NA	ENST00000356962.2				0	0	0	14592	0	0	0	34308	0	0	0	9970	0	0	0	17336	0	0	0	21400	0	0	1	107924	0	0	0	5920
6	131904187	rs756783454	TTC	T	c.585-9_585-8del		c.585-9_585-8del	intron_variant	36	273542	0.000131607				gnomAD Exomes,gnomAD Genomes	PASS	PASS	ENST00000356962.2	Likely benign	420275		0	0	0	23408	0	0	0	35186	0	0	0	10274	0	0	0	19038	0	0	0	24880	0	0	2	123856	0	0	0	7022
6	131904189	rs1196070839	C	A	c.585-11C>A		c.585-11C>A	intron_variant	1	243400	4.10846e-06				gnomAD Exomes	PASS	NA	ENST00000356962.2				0	0	0	14900	0	0	0	34352	0	0	0	10006	0	0	0	17628	0	0	1	21430	0	0	0	109148	0	0	0	5946
6	131904191	rs1261380741	C	T	c.585-9C>T		c.585-9C>T	intron_variant	1	244976	4.08203e-06				gnomAD Exomes	PASS	NA	ENST00000356962.2				0	0	0	15134	0	0	1	34408	0	0	0	10030	0	0	0	17798	0	0	0	21470	0	0	0	110042	0	0	0	5978
6	131904194	rs1230510854	T	C	c.585-6T>C		c.585-6T>C	splice_region_variant	3	31378	9.56084e-05				gnomAD Genomes	NA	PASS	ENST00000356962.2				0	0	3	8712	0	0	0	848	0	0	0	290	0	0	0	1560	0	0	0	3460	0	0	0	15422	0	0	0	1086
6	131904195	rs768201589	T	C	c.585-5T>C		c.585-5T>C	splice_region_variant	1	247460	4.04106e-06				gnomAD Exomes	PASS	NA	ENST00000356962.2	Likely benign	1082632		0	0	0	15484	0	0	0	34470	0	0	0	10044	0	0	0	18060	0	0	0	21544	0	0	1	111464	0	0	0	6038
6	131904197	rs1370567289	T	C	c.585-3T>C		c.585-3T>C	splice_region_variant	1	248292	4.02752e-06				gnomAD Exomes	PASS	NA	ENST00000356962.2				0	0	0	15674	0	0	0	34472	0	0	0	10052	0	0	0	18132	0	0	0	21568	0	0	1	111950	0	0	0	6044
6	131904203	rs376378819	C	T	p.(Tyr196Tyr)	p.(Tyr196Tyr)	c.588C>T	synonymous_variant	3	31362	9.56572e-05				gnomAD Genomes	NA	PASS	ENST00000356962.2	Likely benign	1105727		0	0	0	8704	0	0	0	846	0	0	0	290	0	0	0	1560	0	0	0	3456	0	0	2	15420	0	0	1	1086
6	131904213	rs766868484	A	ACT	p.(Gly202Ter)	p.(Gly202Ter)	c.601_602dup	frameshift_variant	1	250738	3.98823e-06	deemed pathogenic			gnomAD Exomes	PASS	NA	ENST00000356962.2				0	0	0	16216	0	0	0	34556	0	0	0	10074	0	0	0	18310	0	0	1	21620	0	0	0	113280	0	0	0	6112
6	131904221	rs750397270	C	CATT	p.(Ile203dup)	p.(Ile203dup)	c.608_610dup	inframe_insertion	1	250970	3.98454e-06	deemed pathogenic			gnomAD Exomes	PASS	NA	ENST00000356962.2				0	0	0	16238	0	0	0	34572	0	0	0	10076	0	0	1	18324	0	0	0	21628	0	0	0	113430	0	0	0	6112
6	131904222	rs761361984	A	G	p.(Ile203Val)	p.(Ile203Val)	c.607A>G	missense_variant	1	251018	3.98378e-06	Tol	Ben	Ben	gnomAD Exomes	PASS	NA	ENST00000356962.2				0	0	0	16238	0	0	0	34574	0	0	0	10076	0	0	0	18328	0	0	0	21630	0	0	1	113468	0	0	0	6112
6	131904228	rs771334658	T	C	p.(Tyr205His)	p.(Tyr205His)	c.613T>C	missense_variant	2	282500	7.07965e-06	Tol	Ben	Poss	gnomAD Exomes,gnomAD Genomes	PASS	PASS	ENST00000356962.2				0	0	0	24950	0	0	1	35434	0	0	0	10364	0	0	0	19898	0	0	0	25112	0	0	0	128940	0	0	1	7198
6	131904229	rs1299638170	A	G	p.(Tyr205Cys)	p.(Tyr205Cys)	c.614A>G	missense_variant	1	251130	3.982e-06	Tol	Ben	Ben	gnomAD Exomes	PASS	NA	ENST00000356962.2				0	0	0	16246	0	0	1	34588	0	0	0	10076	0	0	0	18336	0	0	0	21642	0	0	0	113520	0	0	0	6116
6	131904230	rs1337890012	C	CTT	p.(Ser207PhefsTer3)	p.(Ser207PhefsTer3)	c.618_619dup	frameshift_variant	1	251116	3.98222e-06	deemed pathogenic			gnomAD Exomes	PASS	NA	ENST00000356962.2				0	0	0	16248	0	0	0	34584	0	0	0	10074	0	0	0	18342	0	0	0	21638	0	0	1	113514	0	0	0	6112
6	131904233	rs149496218	T	C	p.(Phe206Phe)	p.(Phe206Phe)	c.618T>C	synonymous_variant	239	282558	0.000845844				gnomAD Exomes,gnomAD Genomes	PASS	PASS	ENST00000356962.2	Benign	703580		3	0	0	24956	0	0	0	35432	0	0	1	10366	0	0	229	19902	3	0	1	25112	0	0	4	128978	0	0	1	7204
6	131904234	rs1313116151	T	G	p.(Ser207Ala)	p.(Ser207Ala)	c.619T>G	missense_variant	1	251172	3.98134e-06	Tol	Ben	Poss	gnomAD Exomes	PASS	NA	ENST00000356962.2				0	0	1	16252	0	0	0	34584	0	0	0	10076	0	0	0	18346	0	0	0	21646	0	0	0	113544	0	0	0	6116
6	131904237	rs760069095	A	G	p.(Met208Val)	p.(Met208Val)	c.622A>G	missense_variant	1	251184	3.98115e-06	Del	Del	Prob	gnomAD Exomes	PASS	NA	ENST00000356962.2				0	0	0	16252	0	0	0	34584	0	0	0	10078	0	0	0	18344	0	0	0	21642	0	0	1	113558	0	0	0	6118
6	131904241	rs1482393038	C	T	p.(Thr209Ile)	p.(Thr209Ile)	c.626C>T	missense_variant	1	31384	3.18634e-05	Tol	Ben	Ben	gnomAD Genomes	NA	PASS	ENST00000356962.2				0	0	0	8704	0	0	0	846	0	0	0	290	0	0	0	1554	0	0	0	3472	0	0	1	15430	0	0	0	1088
6	131904242	rs767964970	T	C	p.(Thr209Thr)	p.(Thr209Thr)	c.627T>C	synonymous_variant	1	251210	3.98073e-06				gnomAD Exomes	PASS	NA	ENST00000356962.2				0	0	0	16250	0	0	0	34584	0	0	0	10078	0	0	0	18348	0	0	0	21646	0	0	1	113580	0	0	0	6118
6	131904245	rs1013928443	A	G	p.(Glu210Glu)	p.(Glu210Glu)	c.630A>G	synonymous_variant	2	251238	7.96058e-06				gnomAD Exomes	PASS	NA	ENST00000356962.2	Likely benign	1136416		0	0	0	16254	0	0	0	34592	0	0	0	10078	0	0	0	18346	0	0	0	21642	0	0	0	113594	0	0	0	6120
6	131904251	rs775435820	C	A	p.(Asp212Glu)	p.(Asp212Glu)	c.636C>A	missense_variant	6	251234	2.38821e-05	Del	Ben	Poss	gnomAD Exomes	PASS	NA	ENST00000356962.2	Uncertain significance	660386		0	0	0	16254	0	0	6	34592	0	0	0	10076	0	0	0	18352	0	0	0	21642	0	0	0	113590	0	0	0	6120
6	131904258	rs1218958661	G	A	p.(Gly215Arg)	p.(Gly215Arg)	c.643G>A	missense_variant	1	251222	3.98054e-06	Del	Del	Prob	gnomAD Exomes	PASS	NA	ENST00000356962.2				0	0	0	16252	0	0	1	34588	0	0	0	10076	0	0	0	18346	0	0	0	21640	0	0	0	113590	0	0	0	6122
6	131904260	rs1028447199	A	C	p.(Gly215Gly)	p.(Gly215Gly)	c.645A>C	synonymous_variant	2	251252	7.96014e-06				gnomAD Exomes	PASS	NA	ENST00000356962.2	Likely benign	385003		0	0	2	16252	0	0	0	34588	0	0	0	10078	0	0	0	18350	0	0	0	21646	0	0	0	113606	0	0	0	6122
6	131904262	rs993784608	T	C	p.(Ile216Thr)	p.(Ile216Thr)	c.647T>C	missense_variant	1	251250	3.9801e-06	Del	Del	Prob	gnomAD Exomes	PASS	NA	ENST00000356962.2				0	0	0	16252	0	0	0	34588	0	0	0	10078	0	0	0	18350	0	0	0	21646	0	0	1	113602	0	0	0	6122
6	131904269	rs760873925	G	A	p.(Lys218Lys)	p.(Lys218Lys)	c.654G>A	synonymous_variant	6	251214	2.3884e-05				gnomAD Exomes	PASS	NA	ENST00000356962.2	Likely benign	1094105		0	0	0	16252	0	0	0	34588	0	0	0	10076	0	0	5	18346	0	0	0	21646	0	0	0	113576	0	0	0	6120
6	131904271	rs764066842	T	G	p.(Val219Gly)	p.(Val219Gly)	c.656T>G	missense_variant	2	251210	7.96147e-06	Del	Del	Prob	gnomAD Exomes	PASS	NA	ENST00000356962.2				0	0	0	16252	0	0	0	34588	0	0	0	10076	0	0	0	18344	0	0	0	21644	0	0	2	113576	0	0	0	6120
6	131904274	rs1258641833	T	C	p.(Met220Thr)	p.(Met220Thr)	c.659T>C	missense_variant	1	251230	3.98042e-06	Del	Del	Poss	gnomAD Exomes	PASS	NA	ENST00000356962.2				0	0	0	16252	0	0	0	34588	0	0	0	10072	0	0	0	18346	0	0	0	21642	0	0	1	113602	0	0	0	6118
6	131904279	rs200496725	G	A	p.(Glu222Lys)	p.(Glu222Lys)	c.664G>A	missense_variant	1	251188	3.98108e-06	Tol	Ben	Ben	gnomAD Exomes	PASS	NA	ENST00000356962.2				0	0	0	16252	0	0	0	34586	0	0	0	10076	0	0	1	18338	0	0	0	21636	0	0	0	113570	0	0	0	6118
6	131904282	rs756080885	ACACT	A	p.(Leu224AlafsTer4)	p.(Leu224AlafsTer4)	c.670_673del	frameshift_variant	1	251212	3.9807e-06				gnomAD Exomes	PASS	NA	ENST00000356962.2	Pathogenic	802269		0	0	0	16252	0	0	0	34584	0	0	0	10076	0	0	0	18336	0	0	0	21640	0	0	1	113596	0	0	0	6120
6	131904285	rs757518422	C	T	p.(Leu224Phe)	p.(Leu224Phe)	c.670C>T	missense_variant	1	251176	3.98127e-06	Tol	Ben	Ben	gnomAD Exomes	PASS	NA	ENST00000356962.2				0	0	0	16250	0	0	0	34582	0	0	0	10076	0	0	0	18340	0	0	0	21642	0	0	1	113562	0	0	0	6116
6	131904285	rs757518422	C	G	p.(Leu224Val)	p.(Leu224Val)	c.670C>G	missense_variant	3	251176	1.19438e-05	Tol	Ben	Ben	gnomAD Exomes	PASS	NA	ENST00000356962.2				0	0	0	16250	0	0	0	34582	0	0	0	10076	0	0	0	18340	0	0	0	21642	0	0	3	113562	0	0	0	6116
6	131904286	rs985150840	T	C	p.(Leu224Pro)	p.(Leu224Pro)	c.671T>C	missense_variant	1	251180	3.98121e-06	Del	Ben	Prob	gnomAD Exomes	PASS	NA	ENST00000356962.2				0	0	0	16250	0	0	0	34584	0	0	0	10072	0	0	0	18342	0	0	0	21642	0	0	1	113562	0	0	0	6118
6	131904296	rs1159865595	A	T	p.(Leu227Leu)	p.(Leu227Leu)	c.681A>T	synonymous_variant	1	251164	3.98146e-06				gnomAD Exomes	PASS	NA	ENST00000356962.2				0	0	0	16250	0	0	0	34580	0	0	0	10076	0	0	0	18342	0	0	0	21628	0	0	0	113566	0	0	0	6116
6	131904301	rs1358115389	G	A	p.(Gly229Glu)	p.(Gly229Glu)	c.686G>A	missense_variant	1	251112	3.98229e-06	Tol	del	Poss	gnomAD Exomes	PASS	NA	ENST00000356962.2				0	0	1	16248	0	0	0	34578	0	0	0	10074	0	0	0	18334	0	0	0	21630	0	0	0	113532	0	0	0	6116
6	131904302	rs1452547824	A	G	p.(Gly229Gly)	p.(Gly229Gly)	c.687A>G	splice_region_variant	1	251116	3.98222e-06				gnomAD Exomes	PASS	NA	ENST00000356962.2				0	0	0	16244	0	0	0	34578	0	0	0	10072	0	0	1	18332	0	0	0	21630	0	0	0	113540	0	0	0	6120
6	131904303	rs1303114569	A	G	p.(Arg230Gly)	p.(Arg230Gly)	c.688A>G	missense_variant	1	251126	3.98206e-06	Del	Del	Poss	gnomAD Exomes	PASS	NA	ENST00000356962.2				0	0	0	16240	0	0	1	34578	0	0	0	10072	0	0	0	18334	0	0	0	21630	0	0	0	113548	0	0	0	6120
6	131904304	rs145177175	G	A	p.(Arg230Lys)	p.(Arg230Lys)	c.689G>A	missense_variant	1	251088	3.98267e-06	Tol	Ben	Ben	gnomAD Exomes	PASS	NA	ENST00000356962.2			lc_lof,os_lof	0	0	0	16244	0	0	0	34578	0	0	0	10072	0	0	0	18328	0	0	0	21628	0	0	1	113520	0	0	0	6116
6	131904308	rs371976737	G	A	c.689+4G>A		c.689+4G>A	splice_region_variant	7	282396	2.47879e-05				gnomAD Exomes,gnomAD Genomes	PASS	PASS	ENST00000356962.2				0	0	7	24942	0	0	0	35424	0	0	0	10360	0	0	0	19876	0	0	0	25092	0	0	0	128898	0	0	0	7206
6	131904316	rs749072942	TTGTGTGTGCACACA	T	c.689+23_689+36del		c.689+23_689+36del	intron_variant	1	250998	3.9841e-06				gnomAD Exomes	PASS	NA	ENST00000356962.2				0	0	0	16240	0	0	0	34570	0	0	0	10070	0	0	0	18322	0	0	0	21620	0	0	1	113462	0	0	0	6118
6	131904316	rs749072942	TTG	T	c.689+19_689+20del		c.689+19_689+20del	intron_variant	5	250998	1.99205e-05				gnomAD Exomes	PASS	NA	ENST00000356962.2				0	0	0	16240	0	0	0	34570	0	0	0	10070	0	0	0	18322	0	0	0	21620	0	0	1	113462	0	0	0	6118
6	131904316	rs749072942	T	C	c.689+12T>C		c.689+12T>C	intron_variant	1	250998	3.9841e-06				gnomAD Exomes	PASS	NA	ENST00000356962.2				0	0	0	16240	0	0	0	34570	0	0	0	10070	0	0	0	18322	0	0	0	21620	0	0	0	113462	0	0	0	6118
6	131904317	rs1314273098	T	G	c.689+13T>G		c.689+13T>G	intron_variant	1	250980	3.98438e-06				gnomAD Exomes	PASS	NA	ENST00000356962.2				0	0	0	16236	0	0	0	34574	0	0	0	10070	0	0	0	18320	0	0	1	21622	0	0	0	113452	0	0	0	6116
6	131904318	rs758420954	G	C	c.689+14G>C		c.689+14G>C	intron_variant	2	250944	7.96991e-06				gnomAD Exomes	PASS	NA	ENST00000356962.2				0	0	2	16232	0	0	0	34566	0	0	0	10070	0	0	0	18318	0	0	0	21620	0	0	0	113432	0	0	0	6114
6	131904319		T	A	c.689+15T>A		c.689+15T>A	intron_variant	1	250938	3.98505e-06				gnomAD Exomes	PASS	NA	ENST00000356962.2				0	0	0	16234	0	0	0	34568	0	0	0	10070	0	0	0	18314	0	0	0	21624	0	0	1	113430	0	0	0	6112
6	131904320	rs779978565	G	A	c.689+16G>A		c.689+16G>A	intron_variant	1	250898	3.98568e-06				gnomAD Exomes	PASS	NA	ENST00000356962.2				0	0	0	16230	0	0	0	34560	0	0	0	10072	0	0	0	18310	0	0	0	21618	0	0	1	113408	0	0	0	6110
6	131904329	rs1441665778	CAT	C	c.689+26_689+27del		c.689+26_689+27del	intron_variant	444	282118	0.00157381				gnomAD Exomes,gnomAD Genomes	PASS	PASS	ENST00000356962.2	Likely benign	1320675		5	0	289	24940	2	0	43	35382	2	0	28	10356	0	0	3	19856	0	0	5	25086	0	0	42	128726	0	0	9	7194
6	131904332	rs558953418	G	A	c.689+28G>A		c.689+28G>A	intron_variant	6	281226	2.13352e-05				gnomAD Exomes,gnomAD Genomes	PASS	PASS	ENST00000356962.2				0	0	5	24360	0	0	0	35302	0	0	0	10300	0	0	0	19836	0	0	0	25068	0	0	0	128642	0	0	0	7182
6	131904334	rs1316435638	G	A	c.689+30G>A		c.689+30G>A	intron_variant	1	250630	3.98995e-06				gnomAD Exomes	PASS	NA	ENST00000356962.2				0	0	0	16222	0	0	0	34524	0	0	0	10066	0	0	0	18270	0	0	0	21610	0	0	1	113254	0	0	0	6112
6	131904337	rs1211050738	T	C	c.689+33T>C		c.689+33T>C	intron_variant	2	250626	7.98002e-06				gnomAD Exomes	PASS	NA	ENST00000356962.2				0	0	0	16220	0	0	2	34510	0	0	0	10068	0	0	0	18264	0	0	0	21606	0	0	0	113272	0	0	0	6110
6	131904342	rs374962545	C	T	c.689+38C>T		c.689+38C>T	intron_variant	20	281722	7.0992e-05				gnomAD Exomes,gnomAD Genomes	PASS	PASS	ENST00000356962.2				0	0	0	24908	0	0	0	35326	0	0	0	10356	0	0	0	19810	0	0	1	25066	0	0	19	128546	0	0	0	7174
6	131904348	rs1422811913	A	T	c.689+44A>T		c.689+44A>T	intron_variant	1	31394	3.18532e-05				gnomAD Genomes	NA	PASS	ENST00000356962.2				0	0	0	8716	0	0	0	844	0	0	0	290	0	0	1	1560	0	0	0	3468	0	0	0	15432	0	0	0	1084
6	131904350	rs779192094	GT	G	c.689+48delT		c.689+48delT	intron_variant	6	281576	2.13086e-05				gnomAD Exomes,gnomAD Genomes	PASS	PASS	ENST00000356962.2				0	0	0	24910	0	0	0	35314	0	0	0	10350	0	0	0	19784	0	0	0	25066	0	0	6	128454	0	0	0	7168
6	131904354	rs369360991	C	T	c.689+50C>T		c.689+50C>T	intron_variant	10	281380	3.55391e-05				gnomAD Exomes,gnomAD Genomes	PASS	PASS	ENST00000356962.2				0	0	0	24890	0	0	0	35316	0	0	0	10338	0	0	6	19754	0	0	0	25068	0	0	4	128330	0	0	0	7166
6	131904354	rs369360991	C	G	c.689+50C>G		c.689+50C>G	intron_variant	1	249986	4.00022e-06				gnomAD Exomes	PASS	NA	ENST00000356962.2				0	0	0	16174	0	0	1	34468	0	0	0	10048	0	0	0	18196	0	0	0	21598	0	0	0	112900	0	0	0	6084
6	131904420	rs991273301	C	G	c.690-75C>G		c.690-75C>G	intron_variant	1	31366	3.18817e-05				gnomAD Genomes	NA	PASS	ENST00000356962.2				0	0	0	8708	0	0	0	848	0	0	0	290	0	0	0	1560	0	0	0	3472	0	0	1	15406	0	0	0	1082
6	131904432	rs545842084	TTATTATCTA	T	c.690-61_690-53del		c.690-61_690-53del	intron_variant	15	31402	0.000477677				gnomAD Genomes	NA	PASS	ENST00000356962.2				0	0	15	8716	0	0	0	848	0	0	0	290	0	0	0	1560	0	0	0	3474	0	0	0	15426	0	0	0	1088
6	131904447		TG	T	c.690-47delG		c.690-47delG	intron_variant	1	251130	3.982e-06				gnomAD Exomes	PASS	NA	ENST00000356962.2				0	0	0	16212	0	0	0	34560	0	0	0	10072	0	0	0	18384	0	0	0	21644	0	0	1	113538	0	0	0	6114
6	131904447		T	C	c.690-48T>C		c.690-48T>C	intron_variant	1	251130	3.982e-06				gnomAD Exomes	PASS	NA	ENST00000356962.2				0	0	1	16212	0	0	0	34560	0	0	0	10072	0	0	0	18384	0	0	0	21644	0	0	0	113538	0	0	0	6114
6	131904455	rs747875285	C	T	c.690-40C>T		c.690-40C>T	intron_variant	2	251214	7.96134e-06				gnomAD Exomes	PASS	NA	ENST00000356962.2				0	0	0	16244	0	0	0	34570	0	0	0	10076	0	0	0	18388	0	0	0	21644	0	0	1	113556	0	0	0	6124
6	131904457	rs769396581	T	C	c.690-38T>C		c.690-38T>C	intron_variant	2	251234	7.96071e-06				gnomAD Exomes	PASS	NA	ENST00000356962.2				0	0	0	16244	0	0	0	34568	0	0	0	10074	0	0	0	18388	0	0	0	21644	0	0	0	113580	0	0	0	6124
6	131904468	rs1177342806	C	T	c.690-27C>T		c.690-27C>T	intron_variant	1	251316	3.97905e-06				gnomAD Exomes	PASS	NA	ENST00000356962.2				0	0	0	16254	0	0	0	34586	0	0	0	10074	0	0	0	18386	0	0	0	21644	0	0	1	113628	0	0	0	6132
6	131904470	rs748252743	G	GAAAT	c.690-24_690-21dup		c.690-24_690-21dup	intron_variant	59	282734	0.000208677				gnomAD Exomes,gnomAD Genomes	PASS	PASS	ENST00000356962.2				0	0	1	24972	0	0	1	35432	0	0	34	10366	0	0	0	19948	0	0	2	25118	0	0	19	129072	0	0	2	7214
6	131904476	rs774722903	C	T	c.690-19C>T		c.690-19C>T	intron_variant	1	251328	3.97886e-06				gnomAD Exomes	PASS	NA	ENST00000356962.2				0	0	0	16256	0	0	0	34586	0	0	0	10078	0	0	0	18386	0	0	0	21642	0	0	1	113638	0	0	0	6130
6	131904497	rs1360594253	A	C	p.(Lys231Thr)	p.(Lys231Thr)	c.692A>C	missense_variant	1	251386	3.97795e-06	Tol	Ben	Ben	gnomAD Exomes	PASS	NA	ENST00000356962.2				0	0	0	16256	0	0	1	34584	0	0	0	10078	0	0	0	18390	0	0	0	21648	0	0	0	113684	0	0	0	6134
6	131904498	rs1464239857	GA	G	p.(Arg233GlyfsTer5)	p.(Arg233GlyfsTer5)	c.697delA	frameshift_variant	1	251372	3.97817e-06				gnomAD Exomes	PASS	NA	ENST00000356962.2				0	0	0	16256	0	0	0	34582	0	0	0	10076	0	0	1	18392	0	0	0	21648	0	0	0	113672	0	0	0	6134
6	131904502	rs894974293	A	G	p.(Arg233Gly)	p.(Arg233Gly)	c.697A>G	missense_variant	1	251394	3.97782e-06	Tol	Del	Prob	gnomAD Exomes	PASS	NA	ENST00000356962.2				0	0	0	16256	0	0	1	34584	0	0	0	10076	0	0	0	18392	0	0	0	21648	0	0	0	113692	0	0	0	6134
6	131904508	rs1400801659	A	T	p.(Ile235Phe)	p.(Ile235Phe)	c.703A>T	missense_variant	1	251370	3.9782e-06	Del	Del	Prob	gnomAD Exomes	PASS	NA	ENST00000356962.2				0	0	1	16256	0	0	0	34586	0	0	0	10076	0	0	0	18392	0	0	0	21648	0	0	0	113668	0	0	0	6132
6	131904510	rs138705915	T	C	p.(Ile235Ile)	p.(Ile235Ile)	c.705T>C	synonymous_variant	1	251364	3.97829e-06				gnomAD Exomes	PASS	NA	ENST00000356962.2				0	0	1	16256	0	0	0	34586	0	0	0	10074	0	0	0	18390	0	0	0	21648	0	0	0	113664	0	0	0	6134
6	131904514	rs538034569	C	T	p.(Leu237Leu)	p.(Leu237Leu)	c.709C>T	synonymous_variant	4	251356	1.59137e-05				gnomAD Exomes	PASS	NA	ENST00000356962.2	Likely benign	1077548		0	0	0	16256	0	0	1	34582	0	0	0	10074	0	0	0	18390	0	0	0	21648	0	0	2	113662	0	0	1	6132
6	131904518	rs1307053782	G	A	p.(Ser238Asn)	p.(Ser238Asn)	c.713G>A	missense_variant	1	251350	3.97852e-06	Del	Del	Prob	gnomAD Exomes	PASS	NA	ENST00000356962.2				0	0	0	16256	0	0	0	34586	0	0	0	10072	0	0	0	18392	0	0	0	21648	0	0	1	113652	0	0	0	6132
6	131904527	rs1372696715	T	C	p.(Val241Ala)	p.(Val241Ala)	c.722T>C	missense_variant	1	251352	3.97848e-06	Del	Prob	Prob	gnomAD Exomes	PASS	NA	ENST00000356962.2				0	0	0	16256	0	0	1	34584	0	0	0	10074	0	0	0	18390	0	0	0	21648	0	0	0	113654	0	0	0	6132
6	131904529	rs1478297270	G	A	p.(Asp242Asn)	p.(Asp242Asn)	c.724G>A	missense_variant	1	251342	3.97864e-06	Del	Del	Prob	gnomAD Exomes	PASS	NA	ENST00000356962.2	Uncertain significance	1039476		0	0	0	16256	0	0	0	34584	0	0	0	10074	0	0	1	18392	0	0	0	21648	0	0	0	113642	0	0	0	6132
6	131904531	rs148939143	C	T	p.(Asp242Asp)	p.(Asp242Asp)	c.726C>T	synonymous_variant	6	282754	2.12199e-05				gnomAD Exomes,gnomAD Genomes	PASS	PASS	ENST00000356962.2	Likely benign	680358		0	0	0	24970	0	0	2	35434	0	0	0	10364	0	0	0	19952	0	0	0	25124	0	0	4	129078	0	0	0	7220
6	131904532	rs104893948	G	A	p.(Gly243Arg)	p.(Gly243Arg)	c.727G>A	missense_variant	7	282744	2.47574e-05				gnomAD Exomes,gnomAD Genomes	PASS	PASS	ENST00000356962.2	Pathogenic	419417		0	0	0	24970	0	0	4	35436	0	0	0	10364	0	0	1	19950	0	0	0	25124	0	0	2	129068	0	0	0	7218
6	131904532	rs104893948	GGAC	G	p.(Gly243_Leu244delinsVal)	p.(Gly243_Leu244delinsVal)	c.728_730del	inframe_deletion	2	251338	7.95741e-06	deemed pathogenic			gnomAD Exomes	PASS	NA	ENST00000356962.2				0	0	0	16256	0	0	0	34588	0	0	0	10074	0	0	0	18390	0	0	0	21648	0	0	2	113636	0	0	0	6132
6	131904537	rs1303519696	G	A	p.(Leu244Leu)	p.(Leu244Leu)	c.732G>A	synonymous_variant	1	251350	3.97852e-06				gnomAD Exomes	PASS	NA	ENST00000356962.2				0	0	0	16256	0	0	1	34590	0	0	0	10074	0	0	0	18390	0	0	0	21648	0	0	0	113646	0	0	0	6132
6	131904538	rs764273304	G	C	p.(Asp245His)	p.(Asp245His)	c.733G>C	missense_variant	1	251344	3.97861e-06	Del	Del	Prob	gnomAD Exomes	PASS	NA	ENST00000356962.2	Uncertain significance	1021200		0	0	0	16256	0	0	0	34590	0	0	0	10072	0	0	1	18392	0	0	0	21648	0	0	0	113642	0	0	0	6132
6	131904538	rs764273304	G	T	p.(Asp245Tyr)	p.(Asp245Tyr)	c.733G>T	missense_variant	1	251344	3.97861e-06	Del	Del	Prob	gnomAD Exomes	PASS	NA	ENST00000356962.2				0	0	0	16256	0	0	0	34590	0	0	0	10072	0	0	0	18392	0	0	0	21648	0	0	0	113642	0	0	1	6132
6	131904541	rs776530369	C	T	p.(Pro246Ser)	p.(Pro246Ser)	c.736C>T	missense_variant	1	251334	3.97877e-06	Tol	Del	Prob	gnomAD Exomes	PASS	NA	ENST00000356962.2				0	0	0	16256	0	0	0	34590	0	0	0	10072	0	0	0	18390	0	0	0	21648	0	0	0	113634	0	0	0	6130
6	131904544	rs1259059245	T	G	p.(Ser247Ala)	p.(Ser247Ala)	c.739T>G	missense_variant	1	251332	3.9788e-06	Tol	Ben	Ben	gnomAD Exomes	PASS	NA	ENST00000356962.2				0	0	0	16256	0	0	0	34590	0	0	0	10072	0	0	0	18390	0	0	0	21648	0	0	1	113632	0	0	0	6130
6	131904549	rs762145115	C	T	p.(Phe248Phe)	p.(Phe248Phe)	c.744C>T	synonymous_variant	3	251308	1.19375e-05				gnomAD Exomes	PASS	NA	ENST00000356962.2				0	0	0	16256	0	0	0	34588	0	0	0	10072	0	0	0	18386	0	0	0	21648	0	0	0	113614	0	0	0	6130
6	131904553	rs765495464	C	T	p.(Pro250Ser)	p.(Pro250Ser)	c.748C>T	missense_variant	3	251296	1.19381e-05	Del	Del	Prob	gnomAD Exomes	PASS	NA	ENST00000356962.2				0	0	0	16256	0	0	1	34590	0	0	0	10070	0	0	0	18388	0	0	0	21648	0	0	2	113600	0	0	0	6130
6	131904555	rs750244366	A	T	p.(Pro250Pro)	p.(Pro250Pro)	c.750A>T	synonymous_variant	5	251286	1.98976e-05				gnomAD Exomes	PASS	NA	ENST00000356962.2	Likely benign	1140426		0	0	0	16256	0	0	0	34588	0	0	0	10070	0	0	0	18388	0	0	0	21648	0	0	0	113596	0	0	0	6128
6	131904559	rs758338836	A	G	p.(Thr252Ala)	p.(Thr252Ala)	c.754A>G	missense_variant	1	251258	3.97997e-06	Del	Del	Prob	gnomAD Exomes	PASS	NA	ENST00000356962.2				0	0	0	16256	0	0	0	34584	0	0	0	10068	0	0	0	18384	0	0	0	21648	0	0	0	113578	0	0	0	6128
6	131904568	rs981570531	C	T	p.(Pro255Ser)	p.(Pro255Ser)	c.763C>T	missense_variant	1	251264	3.97988e-06	Tol	Del	Prob	gnomAD Exomes	PASS	NA	ENST00000356962.2				0	0	0	16256	0	0	0	34584	0	0	0	10066	0	0	0	18386	0	0	0	21648	0	0	1	113582	0	0	0	6128
6	131904568	rs981570531	C	A	p.(Pro255Thr)	p.(Pro255Thr)	c.763C>A	missense_variant	1	251264	3.97988e-06	Del	Del	Prob	gnomAD Exomes	PASS	NA	ENST00000356962.2				0	0	0	16256	0	0	1	34584	0	0	0	10066	0	0	0	18386	0	0	0	21648	0	0	0	113582	0	0	0	6128
6	131904569	rs766077763	C	A	p.(Pro255Gln)	p.(Pro255Gln)	c.764C>A	missense_variant	1	251256	3.98e-06	Del	Del	Prob	gnomAD Exomes	PASS	NA	ENST00000356962.2				0	0	0	16256	0	0	0	34582	0	0	0	10070	0	0	0	18382	0	0	0	21648	0	0	1	113582	0	0	0	6128
6	131904569	rs766077763	C	G	p.(Pro255Arg)	p.(Pro255Arg)	c.764C>G	missense_variant	3	251256	1.194e-05	Del	Del	Poss	gnomAD Exomes	PASS	NA	ENST00000356962.2				0	0	0	16256	0	0	0	34582	0	0	0	10070	0	0	0	18382	0	0	0	21648	0	0	0	113582	0	0	0	6128
6	131904571	rs751567681	G	C	p.(Val256Leu)	p.(Val256Leu)	c.766G>C	missense_variant	1	251220	3.98057e-06	Del	Del	Poss	gnomAD Exomes	PASS	NA	ENST00000356962.2	Uncertain significance	860429		0	0	0	16256	0	0	0	34578	0	0	0	10068	0	0	0	18378	0	0	0	21648	0	0	0	113556	0	0	0	6126
6	131904573	rs556756212	C	T	p.(Val256Val)	p.(Val256Val)	c.768C>T	synonymous_variant	2	282642	7.07609e-06				gnomAD Exomes,gnomAD Genomes	PASS	PASS	ENST00000356962.2	Likely benign	1118713		0	0	0	24968	0	0	0	35426	0	0	0	10356	0	0	0	19944	0	0	0	25120	0	0	1	129002	0	0	0	7214
6	131904574	rs182650447	G	A	p.(Val257Met)	p.(Val257Met)	c.769G>A	missense_variant	4	251232	1.59215e-05	Tol	Ben	Ben	gnomAD Exomes	PASS	NA	ENST00000356962.2				0	0	1	16256	0	0	0	34578	0	0	0	10066	0	0	0	18380	0	0	0	21648	0	0	3	113568	0	0	0	6126
6	131904574	rs182650447	G	C	p.(Val257Leu)	p.(Val257Leu)	c.769G>C	missense_variant	68	251232	0.000270666	Tol	Ben	Ben	gnomAD Exomes	PASS	NA	ENST00000356962.2	Uncertain significance	966081		1	0	2	16256	0	0	65	34578	1	0	0	10066	0	0	0	18380	0	0	0	21648	0	0	0	113568	0	0	1	6126
6	131904575	rs755779260	T	C	p.(Val257Ala)	p.(Val257Ala)	c.770T>C	missense_variant	4	282626	1.4153e-05	Tol	Ben	Ben	gnomAD Exomes,gnomAD Genomes	PASS	PASS	ENST00000356962.2	Uncertain significance	958983		0	0	4	24968	0	0	0	35426	0	0	0	10358	0	0	0	19942	0	0	0	25120	0	0	0	128986	0	0	0	7216
6	131904578	rs777467993	G	A	p.(Gly258Glu)	p.(Gly258Glu)	c.773G>A	missense_variant	1	251226	3.98048e-06	Del	Del	Prob	gnomAD Exomes	PASS	NA	ENST00000356962.2				0	0	0	16256	0	0	0	34576	0	0	0	10068	0	0	0	18374	0	0	0	21646	0	0	1	113568	0	0	0	6128
6	131904587	rs748924712	C	T	p.(Thr261Ile)	p.(Thr261Ile)	c.782C>T	missense_variant	2	251210	7.96147e-06	Del	Del	Prob	gnomAD Exomes	PASS	NA	ENST00000356962.2				0	0	0	16254	0	0	0	34578	0	0	0	10066	0	0	0	18370	0	0	0	21646	0	0	2	113556	0	0	0	6128
6	131904593		GAGA	G	p.(Glu264del)	p.(Glu264del)	c.791_793del	inframe_deletion	1	251194	3.98099e-06	deemed pathogenic			gnomAD Exomes	PASS	NA	ENST00000356962.2	Uncertain significance	551012		0	0	0	16254	0	0	0	34582	0	0	0	10068	0	0	0	18378	0	0	0	21648	0	0	1	113526	0	0	0	6128
6	131904599	rs772473981	G	T	p.(Gly265Val)	p.(Gly265Val)	c.794G>T	missense_variant	1	251146	3.98175e-06	Del	Del	Prob	gnomAD Exomes	PASS	NA	ENST00000356962.2				0	0	0	16250	0	0	0	34582	0	0	0	10068	0	0	0	18376	0	0	0	21648	0	0	1	113480	0	0	0	6130
6	131904606	rs775687110	C	T	p.(Tyr267Tyr)	p.(Tyr267Tyr)	c.801C>T	synonymous_variant	1	251074	3.98289e-06				gnomAD Exomes	PASS	NA	ENST00000356962.2	Likely benign	1145212		0	0	0	16246	0	0	0	34582	0	0	0	10062	0	0	0	18368	0	0	0	21646	0	0	1	113436	0	0	0	6124
6	131904616	rs747579073	G	A	p.(Glu271Lys)	p.(Glu271Lys)	c.811G>A	missense_variant	2	251012	7.96775e-06	Tol	Ben	Ben	gnomAD Exomes	PASS	NA	ENST00000356962.2				0	0	0	16246	0	0	0	34582	0	0	0	10060	0	0	0	18368	0	0	0	21638	0	0	2	113384	0	0	0	6124
6	131904618	rs541871489	A	T	p.(Glu271Asp)	p.(Glu271Asp)	c.813A>T	missense_variant	1	251014	3.98384e-06	Tol	Ben	Ben	gnomAD Exomes	PASS	NA	ENST00000356962.2				0	0	0	16246	0	0	0	34582	0	0	0	10060	0	0	0	18370	0	0	0	21646	0	0	1	113380	0	0	0	6120
6	131904621	rs1279130152	C	T	p.(Ile272Ile)	p.(Ile272Ile)	c.816C>T	synonymous_variant	1	250972	3.98451e-06				gnomAD Exomes	PASS	NA	ENST00000356962.2				0	0	0	16244	0	0	0	34580	0	0	0	10058	0	0	0	18364	0	0	0	21646	0	0	1	113346	0	0	0	6120
6	131904625	rs776782905	A	G	p.(Lys274Glu)	p.(Lys274Glu)	c.820A>G	missense_variant	4	250936	1.59403e-05	Tol	Ben	Ben	gnomAD Exomes	PASS	NA	ENST00000356962.2				0	0	0	16244	0	0	0	34582	0	0	0	10058	0	0	0	18366	0	0	0	21646	0	0	4	113308	0	0	0	6118
6	131904626	rs761914559	A	G	p.(Lys274Arg)	p.(Lys274Arg)	c.821A>G	missense_variant	1	250932	3.98514e-06	Tol	Ben	Ben	gnomAD Exomes	PASS	NA	ENST00000356962.2				0	0	0	16242	0	0	0	34578	0	0	0	10060	0	0	0	18368	0	0	0	21646	0	0	0	113306	0	0	0	6118
6	131904627	rs111253965	A	C	p.(Lys274Asn)	p.(Lys274Asn)	c.822A>C	missense_variant	36	282310	0.000127519				gnomAD Exomes,gnomAD Genomes	PASS	PASS	ENST00000356962.2	Uncertain significance	966411		0	0	30	24950	0	0	6	35426	0	0	0	10350	0	0	0	19926	0	0	0	25118	0	0	0	128718	0	0	0	7208
6	131904629	rs773629257	C	T	p.(Thr275Ile)	p.(Thr275Ile)	c.824C>T	missense_variant	1	250864	3.98622e-06	Del	Del	Prob	gnomAD Exomes	PASS	NA	ENST00000356962.2				0	0	0	16242	0	0	0	34578	0	0	0	10060	0	0	0	18360	0	0	0	21642	0	0	1	113254	0	0	0	6118
6	131904635	rs763249487	G	C	c.826+4G>C		c.826+4G>C	splice_region_variant	6	250760	2.39273e-05				gnomAD Exomes	PASS	NA	ENST00000356962.2				0	0	1	16212	0	0	0	34580	0	0	0	10056	0	0	0	18356	0	0	0	21640	0	0	5	113192	0	0	0	6114
6	131904639	rs1247895740	A	T	c.826+8A>T		c.826+8A>T	splice_region_variant	1	250718	3.98854e-06				gnomAD Exomes	PASS	NA	ENST00000356962.2				0	0	0	16196	0	0	0	34576	0	0	0	10056	0	0	0	18352	0	0	0	21644	0	0	1	113174	0	0	0	6110
6	131904640	rs1317661902	C	G	c.826+9C>G		c.826+9C>G	intron_variant	1	31388	3.18593e-05				gnomAD Genomes	NA	PASS	ENST00000356962.2	Likely benign	1126560		0	0	0	8714	0	0	0	848	0	0	0	290	0	0	0	1558	0	0	0	3474	0	0	1	15416	0	0	0	1088
6	131904647	rs766240618	A	G	c.826+16A>G		c.826+16A>G	intron_variant	1	250440	3.99297e-06				gnomAD Exomes	PASS	NA	ENST00000356962.2				0	0	0	16118	0	0	0	34564	0	0	0	10050	0	0	0	18340	0	0	0	21640	0	0	1	113028	0	0	0	6096
6	131904649	rs1198201663	G	T	c.826+18G>T		c.826+18G>T	intron_variant	1	250356	3.99431e-06				gnomAD Exomes	PASS	NA	ENST00000356962.2				0	0	0	16100	0	0	0	34558	0	0	0	10046	0	0	0	18336	0	0	0	21634	0	0	0	112992	0	0	0	6090
6	131904653	rs1263528582	T	A	c.826+22T>A		c.826+22T>A	intron_variant	1	250288	3.9954e-06				gnomAD Exomes	PASS	NA	ENST00000356962.2				0	0	0	16058	0	0	0	34558	0	0	0	10048	0	0	0	18332	0	0	0	21642	0	0	1	112956	0	0	0	6092
6	131904653	rs1263528582	T	C	c.826+22T>C		c.826+22T>C	intron_variant	1	250288	3.9954e-06				gnomAD Exomes	PASS	NA	ENST00000356962.2				0	0	0	16058	0	0	0	34558	0	0	0	10048	0	0	0	18332	0	0	0	21642	0	0	1	112956	0	0	0	6092
6	131904656	rs751272310	A	G	c.826+25A>G		c.826+25A>G	intron_variant	1	250134	3.99786e-06				gnomAD Exomes	PASS	NA	ENST00000356962.2				0	0	0	15998	0	0	0	34550	0	0	0	10040	0	0	1	18326	0	0	0	21642	0	0	0	112896	0	0	0	6084
6	131904661		C	G	c.826+30C>G		c.826+30C>G	intron_variant	1	31092	3.21626e-05				gnomAD Genomes	NA	PASS	ENST00000356962.2				0	0	1	8580	0	0	0	842	0	0	0	288	0	0	0	1550	0	0	0	3444	0	0	0	15306	0	0	0	1082
6	131904669	rs759540806	C	A	c.826+38C>A		c.826+38C>A	intron_variant	3	248718	1.20619e-05				gnomAD Exomes	PASS	NA	ENST00000356962.2				0	0	0	15614	0	0	1	34512	0	0	0	10008	0	0	0	18238	0	0	0	21596	0	0	2	112158	0	0	0	6034
6	131904671	rs767301672	C	T	c.826+40C>T		c.826+40C>T	intron_variant	1	248340	4.02674e-06				gnomAD Exomes	PASS	NA	ENST00000356962.2				0	0	0	15556	0	0	1	34498	0	0	0	9990	0	0	0	18224	0	0	0	21590	0	0	0	111942	0	0	0	6018
6	131904683	rs747543156	A	ATAT	c.826+54_826+56dup		c.826+54_826+56dup	intron_variant	1	240626	4.15583e-06				gnomAD Exomes	PASS	NA	ENST00000356962.2				0	0	0	14682	0	0	0	34194	0	0	0	9830	0	0	0	17634	0	0	0	21388	0	0	0	107140	0	0	1	5876
6	131904692	rs572074133	C	A	c.826+61C>A		c.826+61C>A	intron_variant	2	4034	0.000495786				gnomAD Genomes	NA	PASS	ENST00000356962.2				0	0	2	486	0	0	0	96	0	0	0	72	0	0	0	86	0	0	0	378	0	0	0	2766	0	0	0	150
6	131904694	rs891232444	T	G	c.826+63T>G		c.826+63T>G	intron_variant	1	3630	0.000275482				gnomAD Genomes	NA	PASS	ENST00000356962.2				0	0	0	416	0	0	0	88	0	0	0	68	0	0	0	62	0	0	0	338	0	0	1	2532	0	0	0	126
6	131904695	rs1008323957	C	T	c.826+64C>T		c.826+64C>T	intron_variant	1	3028	0.000330251				gnomAD Genomes	NA	PASS	ENST00000356962.2				0	0	1	314	0	0	0	68	0	0	0	60	0	0	0	34	0	0	0	290	0	0	0	2164	0	0	0	98
6	131904704	rs60712846	G	GA	c.826+76dup		c.826+76dup	intron_variant	30187	31402	0.961308				gnomAD Genomes	NA	PASS	ENST00000356962.2	Benign	1192408		14525	0	8611	8712	4256	0	822	848	399	0	261	290	117	0	1560	1560	780	0	3355	3476	1619	0	14530	15428	6850	0	1048	1088
6	131904821	rs561880971	T	A	c.827-61T>A		c.827-61T>A	intron_variant	6	31410	0.000191022				gnomAD Genomes	NA	PASS	ENST00000356962.2				0	0	6	8714	0	0	0	848	0	0	0	290	0	0	0	1560	0	0	0	3476	0	0	0	15434	0	0	0	1088
6	131904832	rs752210323	C	T	c.827-50C>T		c.827-50C>T	intron_variant	3	268970	1.11537e-05				gnomAD Exomes,gnomAD Genomes	PASS	PASS	ENST00000356962.2				0	0	3	23112	0	0	0	34954	0	0	0	10208	0	0	0	18418	0	0	0	24730	0	0	0	121168	0	0	0	6966
6	131904843	rs756392904	C	T	c.827-39C>T		c.827-39C>T	intron_variant	2	243674	8.20769e-06				gnomAD Exomes	PASS	NA	ENST00000356962.2				0	0	0	15232	0	0	2	34384	0	0	0	10014	0	0	0	17576	0	0	0	21428	0	0	0	109108	0	0	0	5994
6	131904845	rs529105053	A	G	c.827-37A>G		c.827-37A>G	intron_variant	10	244446	4.09088e-05				gnomAD Exomes	PASS	NA	ENST00000356962.2				0	0	0	15306	0	0	0	34426	0	0	0	10022	0	0	0	17670	0	0	0	21460	0	0	0	109560	0	0	0	5992
6	131904849	rs1299010389	T	A	c.827-33T>A		c.827-33T>A	intron_variant	1	246064	4.06398e-06				gnomAD Exomes	PASS	NA	ENST00000356962.2				0	0	0	15538	0	0	0	34472	0	0	0	10034	0	0	0	17878	0	0	0	21492	0	0	1	110462	0	0	0	6026
6	131904857	rs1342542757	A	G	c.827-25A>G		c.827-25A>G	intron_variant	2	248632	8.04402e-06				gnomAD Exomes	PASS	NA	ENST00000356962.2				0	0	0	15996	0	0	2	34520	0	0	0	10044	0	0	0	18140	0	0	0	21542	0	0	0	111904	0	0	0	6070
6	131904859	rs777241666	A	G	c.827-23A>G		c.827-23A>G	intron_variant	36	249138	0.000144498				gnomAD Exomes	PASS	NA	ENST00000356962.2				0	0	0	16054	0	0	0	34534	0	0	0	10048	0	0	0	18198	0	0	0	21560	0	0	0	112212	0	0	1	6070
6	131904859	rs777241666	A	T	c.827-23A>T		c.827-23A>T	intron_variant	1	31400	3.18471e-05				gnomAD Genomes	NA	PASS	ENST00000356962.2				0	0	0	8708	0	0	0	848	0	0	0	290	0	0	1	1560	0	0	0	3476	0	0	0	15430	0	0	0	1088
6	131904873	rs1296257255	T	A	c.827-9T>A		c.827-9T>A	intron_variant	1	250748	3.98807e-06				gnomAD Exomes	PASS	NA	ENST00000356962.2				0	0	0	16230	0	0	0	34560	0	0	0	10068	0	0	0	18314	0	0	0	21616	0	0	0	113258	0	0	0	6112
6	131904874	rs374805901	T	C	c.827-8T>C		c.827-8T>C	splice_region_variant	35	282186	0.000124032				gnomAD Exomes,gnomAD Genomes	PASS	PASS	ENST00000356962.2	Likely benign	731989		0	0	34	24948	0	0	0	35408	0	0	0	10358	0	0	0	19878	0	0	0	25092	0	0	0	128712	0	0	1	7202
6	131904876	rs756819223	T	C	c.827-6T>C		c.827-6T>C	splice_region_variant	1	250854	3.98638e-06				gnomAD Exomes	PASS	NA	ENST00000356962.2				0	0	0	16242	0	0	1	34572	0	0	0	10066	0	0	0	18322	0	0	0	21618	0	0	0	113336	0	0	0	6110
6	131904883	rs747275658	G	A	p.(Gly276Gly)	p.Gly276Gly	c.828G>A	splice_region_variant	3	250988	1.19528e-05				gnomAD Exomes	PASS	NA	ENST00000356962.2	Likely benign	1140105		0	0	0	16254	0	0	0	34580	0	0	0	10068	0	0	0	18334	0	0	0	21636	0	0	3	113396	0	0	0	6120
6	131904883	rs747275658	GCTACT	G	p.(Leu278ArgfsTer40)	p.(Leu278ArgfsTer40)	c.831_835del	frameshift_variant	1	250988	3.98425e-06	deemed pathogenic			gnomAD Exomes	PASS	NA	ENST00000356962.2				0	0	0	16254	0	0	0	34580	0	0	0	10068	0	0	0	18334	0	0	0	21636	0	0	1	113396	0	0	0	6120
6	131904895	rs1230505073	A	G	p.(Gly280Gly)	p.(Gly280Gly)	c.840A>G	synonymous_variant	1	251100	3.98248e-06				gnomAD Exomes	PASS	NA	ENST00000356962.2				0	0	0	16256	0	0	0	34582	0	0	0	10070	0	0	0	18340	0	0	0	21646	0	0	1	113486	0	0	0	6116
6	131904896		T	TTAGA	p.(Ile283ArgfsTer38)	p.(Ile283ArgfsTer38)	c.844_847dup	frameshift_variant	1	31400	3.18471e-05	deemed pathogenic			gnomAD Genomes	NA	PASS	ENST00000356962.2				0	0	0	8712	0	0	0	848	0	0	0	290	0	0	0	1560	0	0	0	3476	0	0	0	15426	0	0	1	1088
6	131904897	rs1288396873	T	G	p.(Leu281Ter)	p.(Leu281Ter)	c.842T>G	stop_gained	1	251120	3.98216e-06	deemed pathogenic			gnomAD Exomes	PASS	NA	ENST00000356962.2				0	0	0	16256	0	0	0	34582	0	0	0	10070	0	0	0	18338	0	0	0	21646	0	0	1	113504	0	0	0	6118
6	131904903	rs769207030	T	C	p.(Ile283Thr)	p.(Ile283Thr)	c.848T>C	missense_variant	5	282526	1.76975e-05	Del	Del	Poss	gnomAD Exomes,gnomAD Genomes	PASS	PASS	ENST00000356962.2				0	0	1	24966	0	0	0	35434	0	0	0	10356	0	0	0	19900	0	0	2	25122	0	0	2	128932	0	0	0	7210
6	131904904	rs781780752	A	G	p.(Ile283Met)	p.(Ile283Met)	c.849A>G	missense_variant	7	251140	2.78729e-05	Tol	Ben	Poss	gnomAD Exomes	PASS	NA	ENST00000356962.2				0	0	0	16254	0	0	7	34584	0	0	0	10068	0	0	0	18342	0	0	0	21646	0	0	0	113514	0	0	0	6122
6	131904910	rs748654016	A	G	p.(Glu285Glu)	p.(Glu285Glu)	c.855A>G	synonymous_variant	4	282570	1.41558e-05				gnomAD Exomes,gnomAD Genomes	PASS	PASS	ENST00000356962.2	Likely benign	1082267		0	0	4	24970	0	0	0	35430	0	0	0	10360	0	0	0	19908	0	0	0	25124	0	0	0	128956	0	0	0	7212
6	131904911	rs770050608	G	A	p.(Val286Met)	p.(Val286Met)	c.856G>A	missense_variant	4	251146	1.5927e-05	Del	Ben	Prob	gnomAD Exomes	PASS	NA	ENST00000356962.2				0	0	0	16254	0	0	0	34580	0	0	0	10070	0	0	0	18350	0	0	0	21646	0	0	4	113510	0	0	0	6124
6	131904912	rs1190609964	T	A	p.(Val286Glu)	p.(Val286Glu)	c.857T>A	missense_variant	1	251138	3.98187e-06	Del	Del	Prob	gnomAD Exomes	PASS	NA	ENST00000356962.2				0	0	0	16256	0	0	0	34580	0	0	0	10070	0	0	0	18348	0	0	0	21642	0	0	1	113512	0	0	0	6124
6	131904914	rs773398169	A	C	p.(Asn287His)	p.(Asn287His)	c.859A>C	missense_variant	1	251158	3.98156e-06	Del	Del	Prob	gnomAD Exomes	PASS	NA	ENST00000356962.2				0	0	0	16256	0	0	0	34580	0	0	0	10074	0	0	0	18348	0	0	0	21642	0	0	1	113524	0	0	0	6124
6	131904918	rs1473029048	C	T	p.(Pro288Leu)	p.(Pro288Leu)	c.863C>T	missense_variant	1	251144	3.98178e-06	Del	Del	Prob	gnomAD Exomes	PASS	NA	ENST00000356962.2				0	0	0	16252	0	0	1	34584	0	0	0	10072	0	0	0	18344	0	0	0	21646	0	0	0	113514	0	0	0	6124
6	131904918	rs1473029048	C	A	p.(Pro288Gln)	p.(Pro288Gln)	c.863C>A	missense_variant	1	251144	3.98178e-06	Del	Del	Prob	gnomAD Exomes	PASS	NA	ENST00000356962.2				0	0	0	16252	0	0	0	34584	0	0	0	10072	0	0	0	18344	0	0	0	21646	0	0	0	113514	0	0	0	6124
6	131904920	rs763302987	T	C	p.(Ser289Pro)	p.(Ser289Pro)	c.865T>C	missense_variant	1	251164	3.98146e-06	Tol	Ben	Ben	gnomAD Exomes	PASS	NA	ENST00000356962.2				0	0	0	16256	0	0	0	34584	0	0	0	10072	0	0	0	18350	0	0	0	21644	0	0	1	113522	0	0	0	6124
6	131904922	rs771010341	C	T	p.(Ser289Ser)	p.(Ser289Ser)	c.867C>T	synonymous_variant	2	251168	7.9628e-06				gnomAD Exomes	PASS	NA	ENST00000356962.2				0	0	0	16256	0	0	0	34582	0	0	0	10072	0	0	0	18346	0	0	0	21648	0	0	2	113524	0	0	0	6126
6	131904923	rs1423942491	C	T	p.(Leu290Leu)	p.(Leu290Leu)	c.868C>T	synonymous_variant	1	251166	3.98143e-06				gnomAD Exomes	PASS	NA	ENST00000356962.2				0	0	0	16256	0	0	0	34584	0	0	0	10074	0	0	0	18350	0	0	0	21648	0	0	1	113516	0	0	0	6126
6	131904926	rs774211424	G	A	p.(Gly291Arg)	p.(Gly291Arg)	c.871G>A	missense_variant	1	251154	3.98162e-06	Del	Del	Prob	gnomAD Exomes	PASS	NA	ENST00000356962.2				0	0	0	16254	0	0	0	34580	0	0	0	10074	0	0	0	18356	0	0	0	21644	0	0	1	113512	0	0	0	6126
6	131904935	rs370022660	C	G	p.(Pro294Ala)	p.(Pro294Ala)	c.880C>G	missense_variant	1	251180	3.98121e-06	Tol	Ben	Ben	gnomAD Exomes	PASS	NA	ENST00000356962.2				0	0	0	16256	0	0	0	34588	0	0	0	10074	0	0	1	18354	0	0	0	21646	0	0	0	113526	0	0	0	6126
6	131904935	rs370022660	C	A	p.(Pro294Thr)	p.(Pro294Thr)	c.880C>A	missense_variant	16	282580	5.66211e-05	Tol	Ben	Ben	gnomAD Exomes,gnomAD Genomes	PASS	PASS	ENST00000356962.2	Uncertain significance	859241		0	0	13	24974	0	0	3	35436	0	0	0	10364	0	0	0	19914	0	0	0	25118	0	0	0	128952	0	0	0	7212
6	131904936	rs1190531585	CAGA	C	p.(Glu296del)	p.(Glu296del)	c.887_889del	inframe_deletion	9	282560	3.18516e-05	deemed pathogenic			gnomAD Exomes,gnomAD Genomes	PASS	PASS	ENST00000356962.2	Uncertain significance	550456		0	0	1	24970	0	0	3	35436	0	0	0	10364	0	0	0	19916	0	0	0	25116	0	0	5	128940	0	0	0	7206
6	131904949	rs1317961968	T	G	p.(Thr298Thr)	p.(Thr298Thr)	c.894T>G	synonymous_variant	1	251186	3.98111e-06				gnomAD Exomes	PASS	NA	ENST00000356962.2				0	0	0	16256	0	0	0	34580	0	0	0	10074	0	0	1	18356	0	0	0	21638	0	0	0	113548	0	0	0	6124
6	131904950	rs104893940	C	T	p.(Arg299Ter)	p.(Arg299Ter)	c.895C>T	stop_gained	5	251180	1.9906e-05				gnomAD Exomes	PASS	NA	ENST00000356962.2	Pathogenic/Likely pathogenic	2388		0	0	3	16254	0	0	0	34582	0	0	0	10074	0	0	0	18358	0	0	0	21640	0	0	2	113536	0	0	0	6124
6	131904951	rs760574009	G	A	p.(Arg299Gln)	p.(Arg299Gln)	c.896G>A	missense_variant	2	282576	7.07774e-06	Tol	Ben	Ben	gnomAD Exomes,gnomAD Genomes	PASS	PASS	ENST00000356962.2				0	0	0	24964	0	0	0	35430	0	0	0	10362	0	0	0	19918	0	0	0	25112	0	0	1	128974	0	0	0	7208
6	131904951	rs760574009	G	C	p.(Arg299Pro)	p.(Arg299Pro)	c.896G>C	missense_variant	2	251202	7.96172e-06	Tol	Ben	Prob	gnomAD Exomes	PASS	NA	ENST00000356962.2				0	0	0	16254	0	0	0	34584	0	0	1	10072	0	0	0	18360	0	0	0	21642	0	0	1	113556	0	0	0	6126
6	131904951	rs760574009	GA	G	p.(Thr300GlnfsTer2)	p.(Thr300GlnfsTer2)	c.898del	frameshift_variant	2	251202	7.96172e-06	deemed pathogenic			gnomAD Exomes	PASS	NA	ENST00000356962.2	Likely pathogenic	554834		0	0	0	16254	0	0	2	34584	0	0	0	10072	0	0	0	18360	0	0	0	21642	0	0	0	113556	0	0	0	6126
6	131904956	rs763625573	G	C	p.(Val301Leu)	p.(Val301Leu)	c.901G>C	missense_variant	2	251236	7.96064e-06	Del	Del	Ben	gnomAD Exomes	PASS	NA	ENST00000356962.2				0	0	0	16256	0	0	0	34586	0	0	0	10072	0	0	0	18360	0	0	0	21642	0	0	0	113582	0	0	0	6128
6	131904958	rs532943866	G	C	p.(Val301Val)	p.(Val301Val)	c.903G>C	synonymous_variant	2	251232	7.96077e-06				gnomAD Exomes	PASS	NA	ENST00000356962.2				0	0	0	16256	0	0	2	34588	0	0	0	10076	0	0	0	18360	0	0	0	21642	0	0	0	113574	0	0	0	6126
6	131904961	rs756944730	C	A	p.(Asn302Lys)	p.(Asn302Lys)	c.906C>A	missense_variant	5	251224	1.99026e-05	Tol	Ben	Ben	gnomAD Exomes	PASS	NA	ENST00000356962.2				0	0	0	16256	0	0	2	34586	0	0	0	10070	0	0	0	18362	0	0	0	21644	0	0	3	113568	0	0	0	6128
6	131904962	rs778360659	A	G	p.(Thr303Ala)	p.(Thr303Ala)	c.907A>G	missense_variant	3	251232	1.19412e-05	Tol	Ben	Ben	gnomAD Exomes	PASS	NA	ENST00000356962.2				0	0	0	16256	0	0	0	34588	0	0	0	10074	0	0	3	18362	0	0	0	21644	0	0	0	113572	0	0	0	6128
6	131904964	rs750083218	A	G	p.(Thr303Thr)	p.(Thr303Thr)	c.909A>G	synonymous_variant	1	251228	3.98045e-06				gnomAD Exomes	PASS	NA	ENST00000356962.2	Likely benign	1099274		0	0	1	16256	0	0	0	34588	0	0	0	10076	0	0	0	18362	0	0	0	21644	0	0	0	113562	0	0	0	6128
6	131904971	rs755359126	G	C	p.(Ala306Pro)	p.(Ala306Pro)	c.916G>C	missense_variant	10	251194	3.98099e-05				gnomAD Exomes	PASS	NA	ENST00000356962.2	Conflicting interpretations of pathogenicity	419034		0	0	0	16256	0	0	9	34584	0	0	0	10076	0	0	0	18358	0	0	0	21644	0	0	0	113538	0	0	1	6126
6	131904975	rs781676090	T	C	p.(Ile307Thr)	p.(Ile307Thr)	c.920T>C	missense_variant	1	251178	3.98124e-06	Del	Del	Prob	gnomAD Exomes	PASS	NA	ENST00000356962.2				0	0	0	16256	0	0	0	34584	0	0	0	10076	0	0	0	18360	0	0	0	21646	0	0	0	113518	0	0	0	6126
6	131904984	rs770387974	C	T	p.(Ala310Val)	p.(Ala310Val)	c.929C>T	missense_variant	1	251150	3.98168e-06	Tol	Ben	Poss	gnomAD Exomes	PASS	NA	ENST00000356962.2				0	0	0	16256	0	0	0	34578	0	0	0	10072	0	0	0	18362	0	0	0	21640	0	0	1	113510	0	0	0	6124
6	131904986	rs148113697	T	G	p.(Cys311Gly)	p.(Cys311Gly)	c.931T>G	missense_variant	6	282548	2.12353e-05	Tol	Ben	Ben	gnomAD Exomes,gnomAD Genomes	PASS	PASS	ENST00000356962.2				0	0	6	24964	0	0	0	35428	0	0	0	10362	0	0	0	19920	0	0	0	25116	0	0	0	128944	0	0	0	7210
6	131904991	rs373480378	C	T	p.(Phe312Phe)	p.(Phe312Phe)	c.936C>T	synonymous_variant	159	282468	0.000562896				gnomAD Exomes,gnomAD Genomes	PASS	PASS	ENST00000356962.2	Benign/Likely benign	513240		0	0	0	24974	0	0	0	35426	0	0	0	10360	0	0	0	19920	0	0	0	25112	0	0	1	128866	0	0	0	7204
6	131904992	rs866970619	G	C	p.(Gly313Arg)	p.(Gly313Arg)	c.937G>C	missense_variant	2	282488	7.07995e-06	Del	Del	Prob	gnomAD Exomes,gnomAD Genomes	PASS	PASS	ENST00000356962.2	Uncertain significance	550134		0	0	1	24972	0	0	0	35426	0	0	0	10358	0	0	0	19926	0	0	0	25106	0	0	1	128880	0	0	0	7212
6	131904992	rs866970619	G	A	p.(Gly313Arg)	p.(Gly313Arg)	c.937G>A	missense_variant	1	251100	3.98248e-06				gnomAD Exomes	PASS	NA	ENST00000356962.2	Uncertain significance	552439		0	0	0	16256	0	0	0	34580	0	0	0	10068	0	0	0	18366	0	0	0	21636	0	0	1	113462	0	0	0	6124
6	131904994	rs771190594	A	G	p.(Gly313Gly)	p.(Gly313Gly)	c.939A>G	synonymous_variant	1	251110	3.98232e-06				gnomAD Exomes	PASS	NA	ENST00000356962.2				0	0	0	16254	0	0	0	34580	0	0	0	10072	0	0	0	18362	0	0	0	21638	0	0	1	113474	0	0	0	6124
6	131905001	rs897222563	C	T	p.(Arg316Trp)	p.(Arg316Trp)	c.946C>T	missense_variant	2	31386	6.37227e-05	Del	Del	Prob	gnomAD Genomes	NA	PASS	ENST00000356962.2	Uncertain significance	1012110		0	0	1	8712	0	0	0	848	0	0	0	288	0	0	0	1558	0	0	0	3476	0	0	1	15418	0	0	0	1086
6	131905002	rs377280518	G	A	p.(Arg316Gln)	p.(Arg316Gln)	c.947G>A	missense_variant	3	282450	1.06213e-05				gnomAD Exomes,gnomAD Genomes	PASS	PASS	ENST00000356962.2	Conflicting interpretations of pathogenicity	550679		0	0	2	24958	0	0	0	35432	0	0	0	10358	0	0	0	19924	0	0	1	25100	0	0	0	128862	0	0	0	7208
6	131905003	rs370831108	G	T	p.(Arg316Arg)	p.(Arg316Arg)	c.948G>T	synonymous_variant	2	31386	6.37227e-05				gnomAD Genomes	NA	PASS	ENST00000356962.2				0	0	2	8712	0	0	0	848	0	0	0	290	0	0	0	1560	0	0	0	3474	0	0	0	15416	0	0	0	1086
6	131905004	rs373491227	G	A	p.(Glu317Lys)	p.(Glu317Lys)	c.949G>A	missense_variant	1	251088	3.98267e-06	Tol	Ben	Poss	gnomAD Exomes	PASS	NA	ENST00000356962.2				0	0	1	16252	0	0	0	34582	0	0	0	10066	0	0	0	18374	0	0	0	21630	0	0	0	113452	0	0	0	6122
6	131905005	rs775225648	A	G	p.(Glu317Gly)	p.(Glu317Gly)	c.950A>G	missense_variant	5	251094	1.99129e-05	Del	Del	Poss	gnomAD Exomes	PASS	NA	ENST00000356962.2	Uncertain significance	1047072		0	0	0	16254	0	0	5	34582	0	0	0	10068	0	0	0	18374	0	0	0	21628	0	0	0	113456	0	0	0	6122
6	131905007	rs760628925	G	T	p.(Gly318Cys)	p.(Gly318Cys)	c.952G>T	missense_variant	20	251076	7.96572e-05	Del	Del	Prob	gnomAD Exomes	PASS	NA	ENST00000356962.2	Uncertain significance	903879		0	0	0	16256	0	0	0	34584	0	0	0	10064	0	0	0	18376	0	0	0	21630	0	0	1	113434	0	0	0	6122
6	131905011	rs1403109925	A	G	p.(Asn319Ser)	p.(Asn319Ser)	c.956A>G	missense_variant	2	251066	7.96603e-06	Tol	Ben	Ben	gnomAD Exomes	PASS	NA	ENST00000356962.2				0	0	0	16254	0	0	2	34582	0	0	0	10060	0	0	0	18374	0	0	0	21634	0	0	0	113430	0	0	0	6124
6	131905013	rs763958621	C	T	p.(His320Tyr)	p.(His320Tyr)	c.958C>T	missense_variant	2	251042	7.96679e-06	Tol	Del	Poss	gnomAD Exomes	PASS	NA	ENST00000356962.2				0	0	0	16256	0	0	1	34584	0	0	0	10060	0	0	0	18368	0	0	0	21632	0	0	1	113412	0	0	0	6120
6	131905015	rs776119677	C	A	p.(His320Gln)	p.(His320Gln)	c.960C>A	missense_variant	1	251050	3.98327e-06	Tol	Ben	Prob	gnomAD Exomes	PASS	NA	ENST00000356962.2				0	0	0	16254	0	0	1	34584	0	0	0	10064	0	0	0	18372	0	0	0	21632	0	0	0	113416	0	0	0	6118
6	131905015	rs776119677	CA	C	p.(Lys321SerfsTer22)	p.(Lys321SerfsTer22)	c.962del	frameshift_variant	4	251050	1.59331e-05	deemed pathogenic			gnomAD Exomes	PASS	NA	ENST00000356962.2	Pathogenic	459925	lc_lof	0	0	0	16254	0	0	4	34584	0	0	0	10064	0	0	0	18372	0	0	0	21632	0	0	0	113416	0	0	0	6118
6	131905023	rs202219126	T	C	p(.Ile323Thr)	p(.Ile323Thr)	c.968T>C	missense_variant	91	282432	0.000322201	Tol	Ben	Ben	gnomAD Exomes,gnomAD Genomes	PASS	PASS	ENST00000356962.2	Conflicting interpretations of pathogenicity	355321		0	0	3	24964	0	0	65	35426	0	0	0	10346	0	0	1	19926	0	0	0	25114	0	0	11	128834	0	0	9	7210
6	131905030	rs1405840831	C	T	p.(Tyr325Tyr)	p.(Tyr325Tyr)	c.975C>T	synonymous_variant	1	250950	3.98486e-06				gnomAD Exomes	PASS	NA	ENST00000356962.2				0	0	0	16254	0	0	0	34574	0	0	0	10056	0	0	0	18366	0	0	0	21634	0	0	1	113336	0	0	0	6118
6	131905031	rs764788600	C	G	p.(Leu326Va)l	p.(Leu326Va)l	c.976C>G	missense_variant	2	250958	7.96946e-06	Tol	Ben	Ben	gnomAD Exomes	PASS	NA	ENST00000356962.2				0	0	0	16254	0	0	0	34574	0	0	0	10056	0	0	0	18368	0	0	0	21636	0	0	2	113340	0	0	0	6118
6	131905032	rs73544627	T	C	p.(Leu326Pro)	p.(Leu326Pro)	c.977T>C	missense_variant	98	282338	0.000347102	Tol	Ben	Ben	gnomAD Exomes,gnomAD Genomes	PASS	PASS	ENST00000356962.2	Likely benign	698201		1	0	90	24958	1	0	5	35420	0	0	0	10346	0	0	0	19926	0	0	0	25108	0	0	3	128768	0	0	0	7204
6	131905035	rs147409787	A	G	p.(Asn327Ser)	p.(Asn327Ser)	c.980A>G	missense_variant	1	250930	3.98518e-06	Tol	Ben	Ben	gnomAD Exomes	PASS	NA	ENST00000356962.2	Uncertain significance	1039159		0	0	0	16252	0	0	0	34574	0	0	0	10056	0	0	0	18364	0	0	0	21632	0	0	1	113322	0	0	0	6118
6	131905037	rs1236330989	C	T	p.(Pro328Ser)	p.(Pro328Ser)	c.982C>T	missense_variant	1	250890	3.98581e-06	Tol	Ben	Ben	gnomAD Exomes	PASS	NA	ENST00000356962.2				0	0	0	16252	0	0	1	34564	0	0	0	10052	0	0	0	18360	0	0	0	21628	0	0	0	113314	0	0	0	6114
6	131905038	rs1278453710	C	T	p.(Pro328Leu)	p.(Pro328Leu)	c.983C>T	missense_variant	3	250904	1.19568e-05	Tol	Ben	Poss	gnomAD Exomes	PASS	NA	ENST00000356962.2				0	0	0	16252	0	0	0	34568	0	0	0	10054	0	0	0	18364	0	0	0	21632	0	0	3	113308	0	0	0	6116
6	131905041	rs1338971763	C	T	p.(Pro329Leu)	p.(Pro329Leu)	c.986C>T	missense_variant	1	31388	3.18593e-05	Tol	Ben	Ben	gnomAD Genomes	NA	PASS	ENST00000356962.2				0	0	0	8710	0	0	0	848	0	0	0	290	0	0	0	1558	0	0	1	3474	0	0	0	15420	0	0	0	1088
6	131905051	rs1345200446	G	A	c.*3G>A		c.*3G>A	3_prime_UTR_variant	3	282156	1.06324e-05				gnomAD Exomes,gnomAD Genomes	PASS	PASS	ENST00000356962.2				0	0	1	24952	0	0	0	35410	0	0	0	10344	0	0	0	19908	0	0	0	25104	0	0	2	128630	0	0	0	7198
6	131905054	rs1224996446	G	C	c.*6G>C		c.*6G>C	3_prime_UTR_variant	1	250656	3.98953e-06				gnomAD Exomes	PASS	NA	ENST00000356962.2				0	0	1	16232	0	0	0	34552	0	0	0	10052	0	0	0	18346	0	0	0	21624	0	0	0	113138	0	0	0	6106
6	131905060	rs777029258	TC	T	c.*14delC		c.*14del	3_prime_UTR_variant	3	250570	1.19727e-05				gnomAD Exomes	PASS	NA	ENST00000356962.2				0	0	0	16232	0	0	0	34552	0	0	0	10046	0	0	0	18342	0	0	0	21628	0	0	0	113078	0	0	0	6100
6	131905061	rs1460741759	C	T	c.*13C>T		c.*13C>T	3_prime_UTR_variant	1	250532	3.99151e-06				gnomAD Exomes	PASS	NA	ENST00000356962.2				0	0	0	16226	0	0	0	34548	0	0	0	10046	0	0	0	18338	0	0	0	21620	0	0	1	113060	0	0	0	6100
6	131905062	rs768028958	C	T	c.*14C>T		c.*14C>T	3_prime_UTR_variant	11	281836	3.90298e-05				gnomAD Exomes,gnomAD Genomes	PASS	PASS	ENST00000356962.2				0	0	5	24928	0	0	2	35388	0	0	0	10334	0	0	1	19892	0	0	0	25094	0	0	2	128432	0	0	0	7188
6	131905062	rs768028958	C	A	c.*14C>A		c.*14C>A	3_prime_UTR_variant	2	250450	7.98563e-06				gnomAD Exomes	PASS	NA	ENST00000356962.2				0	0	1	16224	0	0	0	34540	0	0	0	10044	0	0	0	18332	0	0	0	21620	0	0	0	113010	0	0	0	6100
6	131905065	rs556580014	T	C	c.*17T>C		c.*17T>C	3_prime_UTR_variant	8	281874	2.83815e-05				gnomAD Exomes,gnomAD Genomes	PASS	PASS	ENST00000356962.2				0	0	7	24936	0	0	0	35384	0	0	0	10332	0	0	1	19896	0	0	0	25098	0	0	0	128452	0	0	0	7188
6	131905070	rs778359686	A	G	c.*22A>G		c.*22A>G	3_prime_UTR_variant	1	250292	3.99533e-06				gnomAD Exomes	PASS	NA	ENST00000356962.2				0	0	0	16208	0	0	0	34522	0	0	0	10030	0	0	0	18322	0	0	0	21616	0	0	1	112932	0	0	0	6094
6	131905071	rs1003113919	T	C	c.*23T>C		c.*23T>C	3_prime_UTR_variant	1	250236	3.99623e-06				gnomAD Exomes	PASS	NA	ENST00000356962.2				0	0	0	16206	0	0	1	34526	0	0	0	10024	0	0	0	18316	0	0	0	21612	0	0	0	112904	0	0	0	6092
6	131905072	rs749799579	C	T	c.*24C>T		c.*24C>T	3_prime_UTR_variant	6	250142	2.39864e-05				gnomAD Exomes	PASS	NA	ENST00000356962.2				0	0	0	16200	0	0	6	34508	0	0	0	10028	0	0	0	18318	0	0	0	21610	0	0	0	112828	0	0	0	6094
6	131905075	rs1479102307	A	T	c.*27A>T		c.*27A>T	3_prime_UTR_variant	2	281452	7.10601e-06				gnomAD Exomes,gnomAD Genomes	PASS	PASS	ENST00000356962.2				0	0	0	24890	0	0	0	35360	0	0	0	10310	0	0	0	19874	0	0	0	25072	0	0	2	128224	0	0	0	7180
6	131905076	rs757327323	T	C	c.*28T>C		c.*28T>C	3_prime_UTR_variant	1	249994	4.0001e-06				gnomAD Exomes	PASS	NA	ENST00000356962.2				0	0	0	16184	0	0	1	34504	0	0	0	10020	0	0	0	18312	0	0	0	21588	0	0	0	112754	0	0	0	6092
6	131905076	rs757327323	T	G	c.*28T>G		c.*28T>G	3_prime_UTR_variant	3	249994	1.20003e-05				gnomAD Exomes	PASS	NA	ENST00000356962.2				0	0	0	16184	0	0	0	34504	0	0	0	10020	0	0	0	18312	0	0	0	21588	0	0	0	112754	0	0	0	6092
6	131905083	rs1428993393	T	C	c.*35T>C		c.*35T>C	3_prime_UTR_variant	1	249354	4.01036e-06				gnomAD Exomes	PASS	NA	ENST00000356962.2				0	0	0	16114	0	0	0	34430	0	0	0	10010	0	0	0	18270	0	0	0	21554	0	0	1	112450	0	0	0	6074
6	131905086	rs779017704	C	T	c.*38C>T		c.*38C>T	3_prime_UTR_variant	1	248824	4.0189e-06				gnomAD Exomes	PASS	NA	ENST00000356962.2				0	0	0	16068	0	0	0	34378	0	0	0	9978	0	0	0	18248	0	0	0	21526	0	0	1	112168	0	0	0	6062
6	131905087	rs746107017	A	G	c.*39A>G		c.*39A>G	3_prime_UTR_variant	1	248570	4.02301e-06				gnomAD Exomes	PASS	NA	ENST00000356962.2				0	0	0	16052	0	0	0	34356	0	0	0	9968	0	0	0	18212	0	0	0	21520	0	0	0	112056	0	0	0	6054
6	131905096	rs1394888884	A	C	c.*48A>C		c.*48A>C	3_prime_UTR_variant	1	246766	4.05242e-06				gnomAD Exomes	PASS	NA	ENST00000356962.2				0	0	0	15862	0	0	0	34208	0	0	0	9896	0	0	0	18088	0	0	0	21436	0	0	0	111106	0	0	0	6018
	Note: published mutations excluded from this analysis, and data included from Table 1 instead
	Note 2: Frameshifts etc not predictable by in silico programs and 'deemed pathogenic'
	Note 3: Synonymous and intronic changes excluded from analysis
	3/3 prediction programs = damaging
	exclude 5'UTR, splice sites, introns etc
	include frameshifts etc as pathogenic
	Exclude 66 published mutations (added on elsewhere)
[truncated: 6 more columns]
