# Supplementary material for: ACMG/AMP variant classification framework in arginase 1 deficiency: Implications for birth prevalence estimates and diagnostics
Source: Genet Med Open. 2024 Jan 23;2:101815. doi: 10.1016/j.gimo.2024.101815 (PMC11613747; doi:10.1016/j.gimo.2024.101815)
Supplement: Supplemental Table 2 — gnomAD 3.1.2 ARG1 variants classification using the ACMG/AMP criteria. [file mmc2.xlsx]

## Sheet: gnomAD data
Supplementary Table 2: gnomAD 3.1.2 ARG1 variants classification using the ACMG/AMP criteria.
Chrom	Position	Ref	Alt	Gene	Transcript	HGVS_transcript	HGVS_Predicted_Protein	Effect	Region	Submitted By	Classification	Conditions	Inheritance	Submission Date	Interpretation	ACMG Rules	Genoox Classification			REVEL_score	REVEL (Ioannidis NM, et al, 2016)	REVEL_rankscore_pred (ACGS_2020)	REVEL_BP4-moderate	REVEL_BP4-supporting	REVEL_Uncertain	REVEL_PP3-supporting	REVEL_PP3-moderate	REVEL_PP3-strong	REVEL_NA	REVEL_rankscore_pred (Pejaver V, et al, 2022)	VEST4_rankscore	MutPred_rankscore	MutPred_rankscore_pred	BayesDel_noAF_rankscore	BayesDel_noAF_pred
chr6	131894368	C	G	ARG1	NM_001244438.1	c.-55C>G	p.?	OTHER_IMPACT	UTR_5	Mayo Clinic#37	VUS			2022-03-18 11:28:22 UTC		BP7:true,PM2:true	LowBenignSupport			.	NA	NA							NA	NA	.	.	NA	.	.
chr6	131894370	C	T	ARG1	NM_001244438.1	c.-53C>T	p.?	OTHER_IMPACT	UTR_5	Mayo Clinic#37	VUS			2022-03-18 11:30:18 UTC		BP7:true,PM2:true	LowBenignSupport			.	NA	NA							NA	NA	.	.	NA	.	.
chr6	131894380	A	C	ARG1	NM_001244438.1	c.-43A>C	p.?	OTHER_IMPACT	UTR_5	Mayo Clinic#37	VUS			2022-03-18 11:32:27 UTC		BP7:true,PM2:true	LowBenignSupport			.	NA	NA							NA	NA	.	.	NA	.	.
chr6	131894397	A	G	ARG1	NM_001244438.1	c.-26A>G	p.?	OTHER_IMPACT	UTR_5	Mayo Clinic#37	VUS			2022-03-18 11:34:18 UTC		BP7:true,PM2:true	LowBenignSupport			.	NA	NA							NA	NA	.	.	NA	.	.
chr6	131894399	T	C	ARG1	NM_001244438.1	c.-24T>C	p.?	OTHER_IMPACT	UTR_5	Mayo Clinic#37	VUS			2022-03-18 11:35:04 UTC		BP7:true,PM2:true	LowBenignSupport			.	NA	NA							NA	NA	.	.	NA	.	.
chr6	131894402	A	C	ARG1	NM_001244438.1	c.-21A>C	p.?	OTHER_IMPACT	UTR_5	Mayo Clinic#37	LIKELY_BENIGN			2022-03-18 11:36:23 UTC		BP7:true,BS2:true,PM2:true	LikelyBenign			.	NA	NA							NA	NA	.	.	NA	.	.
chr6	131894415	G	A	ARG1	NM_001244438.1	c.-8G>A	p.?	OTHER_IMPACT	UTR_5	Mayo Clinic#37	VUS			2022-03-18 11:37:39 UTC		BP7:true,PM2:true	LowBenignSupport			.	NA	NA							NA	NA	.	.	NA	.	.
chr6	131894417	C	A	ARG1	NM_001244438.1	c.-6C>A	p.?	OTHER_IMPACT	UTR_5	Mayo Clinic#37	VUS			2022-03-18 11:38:36 UTC		BP7:true,PM2:true	LowBenignSupport			.	NA	NA							NA	NA	.	.	NA	.	.
chr6	131894422	C	A	ARG1	NM_001244438.1	c.-1C>A	p.?	OTHER_IMPACT	UTR_5	Mayo Clinic#37	VUS			2022-03-18 11:43:01 UTC		BP7:true,PM2:true	LowBenignSupport			.	NA	NA							NA	NA	.	.	NA	.	.
chr6	131894425	G	A	ARG1	NM_001244438.1	c.3G>A	p.(Met1?)	START_LOSS	EXONIC	Mayo Clinic#37	PATHOGENIC			2022-03-18 11:42:13 UTC		PM2:true,PP5:true,PS1:true,PVS1:true	Pathogenic		Deemed pathogenic	0.526	D	Unc			Unc					Unc	0.931	0.983	D	0.67	D
chr6	131894428	C	T	ARG1	NM_001244438.1	c.6C>T	p.(Ser2=)	SYNONYMOUS	EXONIC	Mayo Clinic#37	VUS			2022-03-18 11:44:06 UTC		BP7:true,PM2:true	LowBenignSupport			.	NA	NA							NA	NA	.	.	NA	.	.
chr6	131894429	G	A	ARG1	NM_001244438.1	c.7G>A	p.(Ala3Thr)	NON_SYNONYMOUS	EXONIC	Mayo Clinic#37	VUS			2022-03-18 11:45:48 UTC		PM2:true,PP2:true	LowPathogenicSupport			0.157	T	BP4	BP_mod							BP_mod	0.082	0.242	T	-0.373	T
chr6	131894429	G	C	ARG1	NM_001244438.1	c.7G>C	p.(Ala3Pro)	NON_SYNONYMOUS	EXONIC	Mayo Clinic#37	VUS			2022-03-18 11:44:59 UTC		PM2:true,PP2:true	ModeratePathogenicSupport			0.173	T	BP4	BP_mod							BP_mod	0.147	.	T	-0.275	T
chr6	131894444	A	G	ARG1	NM_001244438.1	c.22A>G	p.(Ile8Val)	NON_SYNONYMOUS	EXONIC	Mayo Clinic#37	VUS			2022-03-18 11:46:58 UTC		PM2:true,PP2:true	ModeratePathogenicSupport			0.165	T	BP4	BP_mod							BP_mod	0.139	.	T	-0.526	T
chr6	131894445	T	C	ARG1	NM_001244438.1	c.23T>C	p.(Ile8Thr)	NON_SYNONYMOUS	EXONIC	Mayo Clinic#37	VUS			2022-03-18 11:47:55 UTC		PM2:true,PP2:true	LowPathogenicSupport			0.509	D	Unc			Unc					Unc	0.622	0.77	D	-0.134	T
chr6	131894447	G	A	ARG1	NM_001244438.1	c.25G>A	p.(Gly9Arg)	NON_SYNONYMOUS	EXONIC	Mayo Clinic#37	VUS			2022-03-18 11:49:44 UTC		PM2:true,PM5:true,PP2:true	ModeratePathogenicSupport			0.685	D	Unc				PP3_supp				PP3_supp	0.805	0.759	D	0.096	D
chr6	131894457	G	C	ARG1	NM_001244438.1	c.35G>C	p.(Gly12Ala)	NON_SYNONYMOUS	EXONIC	Mayo Clinic#37	VUS			2022-03-18 11:50:49 UTC		PM2:true,PP2:true,PP3:true	ModeratePathogenicSupport			0.871	D	PP3					PP3_mod			PP3_mod	0.611	.	T	0.356	D
chr6	131894464	T	A	ARG1	NM_001244438.1	c.42T>A	p.(Pro14=)	SYNONYMOUS	EXONIC	Mayo Clinic#37	LIKELY_BENIGN			2022-03-18 14:12:12 UTC		BP6:true,BP7:true,PM2:true	LikelyBenign			.	NA	NA							NA	NA	.	.	NA	.	.
chr6	131894477	CAGGTA	C	ARG1	NM_001244438.1	c.57+2_57+6del	p.?	OTHER_IMPACT	SPLICE_DONOR	Mayo Clinic#37	LIKELY_PATHOGENIC			2022-03-18 14:13:07 UTC		PM2:true,PVS1:true	LikelyPathogenic			.	NA	NA							NA	NA	.	.	NA	.	.
chr6	131894479	G	A	ARG1	NM_000045.3	c.57G>A	p.(Gln19=)		SPLICE_REGION	Mayo Clinic#37	BENIGN			2022-03-18 14:14:40 UTC		BA1:true,BP6:true,BS2:true,PP3:true	Benign			.	NA	NA							NA	NA	.	.	NA	.	.
chr6	131894483	A	G	ARG1	NM_001244438.1	c.57+4A>G	p.?	OTHER_IMPACT	SPLICE_REGION	Mayo Clinic#37	VUS			2022-03-18 14:15:26 UTC		PM2:true,PP3:true	LowPathogenicSupport			.	NA	NA							NA	NA	.	.	NA	.	.
chr6	131894485	G	C	ARG1	NM_001244438.1	c.57+6G>C	p.?	OTHER_IMPACT	SPLICE_REGION	Mayo Clinic#37	VUS			2022-03-18 10:32:58 UTC		BP4:true,PM2:true	Uncertain			.	NA	NA							NA	NA	.	.	NA	.	.
chr6	131894492	GT	G	ARG1	NM_001244438.1	c.57+14del	p.?	OTHER_IMPACT	INTRONIC	Mayo Clinic#37	VUS			2022-03-18 10:31:07 UTC		BP7:true,PM2:true	LowBenignSupport			.	NA	NA							NA	NA	.	.	NA	.	.
chr6	131894494	C	A	ARG1	NM_001244438.1	c.57+15C>A	p.?	OTHER_IMPACT	INTRONIC	Mayo Clinic#37	VUS			2022-03-18 14:16:23 UTC		BP7:true,PM2:true	LowBenignSupport			.	NA	NA							NA	NA	.	.	NA	.	.
chr6	131894496	T	C	ARG1	NM_001244438.1	c.57+17T>C	p.?	OTHER_IMPACT	INTRONIC	Mayo Clinic#37	VUS			2022-03-18 10:28:21 UTC		BP7:true,PM2:true	LowBenignSupport			.	NA	NA							NA	NA	.	.	NA	.	.
chr6	131894499	T	C	ARG1	NM_001244438.1	c.57+20T>C	p.?	OTHER_IMPACT	INTRONIC	Mayo Clinic#37	VUS			2022-03-18 14:17:10 UTC		BP7:true,PM2:true	LowBenignSupport			.	NA	NA							NA	NA	.	.	NA	.	.
chr6	131894506	T	A	ARG1	NM_001244438.1	c.57+27T>A	p.?	OTHER_IMPACT	INTRONIC	Mayo Clinic#37	VUS			2022-03-18 14:17:59 UTC		BP7:true,PM2:true	LowBenignSupport			.	NA	NA							NA	NA	.	.	NA	.	.
chr6	131894512	A	G	ARG1	NM_001244438.1	c.57+33A>G	p.?	OTHER_IMPACT	INTRONIC	Mayo Clinic#37	VUS			2022-03-18 14:18:45 UTC		BP7:true,PM2:true	LowBenignSupport			.	NA	NA							NA	NA	.	.	NA	.	.
chr6	131894514	T	C	ARG1	NM_001244438.1	c.57+35T>C	p.?	OTHER_IMPACT	INTRONIC	Mayo Clinic#37	VUS			2022-03-18 10:25:00 UTC		BP7:true,PM2:true	LowBenignSupport			.	NA	NA							NA	NA	.	.	NA	.	.
chr6	131894516	T	C	ARG1	NM_001244438.1	c.57+37T>C	p.?	OTHER_IMPACT	INTRONIC	Mayo Clinic#37	VUS			2022-03-18 14:20:56 UTC		BP7:true,PM2:true	LowBenignSupport			.	NA	NA							NA	NA	.	.	NA	.	.
chr6	131894516	TAGTTG	T	ARG1	NM_001244438.1	c.57+39_57+43del	p.?	OTHER_IMPACT	INTRONIC	Mayo Clinic#37	VUS			2022-03-18 14:20:01 UTC		BP7:true,PM2:true	LowBenignSupport			.	NA	NA							NA	NA	.	.	NA	.	.
chr6	131894519	T	C	ARG1	NM_001244438.1	c.57+40T>C	p.?	OTHER_IMPACT	INTRONIC	Mayo Clinic#37	VUS			2022-03-18 14:21:42 UTC		BP7:true,PM2:true	LowBenignSupport			.	NA	NA							NA	NA	.	.	NA	.	.
chr6	131894526	T	A	ARG1	NM_001244438.1	c.57+47T>A	p.?	OTHER_IMPACT	INTRONIC	Mayo Clinic#37	VUS			2022-03-18 14:22:33 UTC		BP7:true,PM2:true	LowBenignSupport			.	NA	NA							NA	NA	.	.	NA	.	.
chr6	131894531	G	C	ARG1	NM_001244438.1	c.57+52G>C	p.?	OTHER_IMPACT	INTRONIC	Mayo Clinic#37	VUS			2022-03-18 14:23:43 UTC		BP7:true,PM2:true	LowBenignSupport			.	NA	NA							NA	NA	.	.	NA	.	.
chr6	131894532	A	G	ARG1	NM_001244438.1	c.57+53A>G	p.?	OTHER_IMPACT	INTRONIC	Mayo Clinic#37	VUS			2022-03-18 14:24:25 UTC		BP7:true,PM2:true	LowBenignSupport			.	NA	NA							NA	NA	.	.	NA	.	.
chr6	131894542	T	G	ARG1	NM_001244438.1	c.57+63T>G	p.?	OTHER_IMPACT	INTRONIC	Mayo Clinic#37	VUS			2022-03-18 14:25:09 UTC		BP7:true,PM2:true	LowBenignSupport			.	NA	NA							NA	NA	.	.	NA	.	.
chr6	131894543	T	G	ARG1	NM_001244438.1	c.57+64T>G	p.?	OTHER_IMPACT	INTRONIC	Mayo Clinic#37	VUS			2022-03-18 14:25:53 UTC		BP7:true,PM2:true	LowBenignSupport			.	NA	NA							NA	NA	.	.	NA	.	.
chr6	131897807	G	A	ARG1	NM_001244438.1	c.62G>A	p.(Arg21Gln)	NON_SYNONYMOUS	EXONIC	Mayo Clinic#37	LIKELY_BENIGN			2022-03-18 14:33:16 UTC		BP6:true,BS1:true,PP2:true	LikelyBenign			0.574	D	Unc			Unc					Unc	0.188	.	T	-0.025	D
chr6	131897812	G	T	ARG1	NM_001244438.1	c.67G>T	p.(Gly23Trp)	NON_SYNONYMOUS	EXONIC	Mayo Clinic#37	VUS			2022-03-18 14:35:24 UTC		PM2:true,PP2:true,PP3:true	ModeratePathogenicSupport			0.986	D	PP3						PP3_strong		PP3_strong	0.923	0.973	D	0.557	D
chr6	131897813	G	T	ARG1	NM_001244438.1	c.68G>T	p.(Gly23Val)	NON_SYNONYMOUS	EXONIC	Mayo Clinic#37	VUS			2022-03-18 14:36:19 UTC		PM2:true,PP2:true,PP3:true	ModeratePathogenicSupport			0.986	D	PP3						PP3_strong		PP3_strong	0.973	0.988	D	0.557	D
chr6	131897814	G	T	ARG1	NM_001244438.1	c.69G>T	p.(Gly23=)	SYNONYMOUS	EXONIC	Mayo Clinic#37	VUS			2022-03-18 14:37:06 UTC		BP7:true,PM2:true	LowBenignSupport			.	NA	NA							NA	NA	.	.	NA	.	.
chr6	131897820	A	G	ARG1	NM_001244438.1	c.75A>G	p.(Glu25=)	SYNONYMOUS	EXONIC	Mayo Clinic#37	LIKELY_BENIGN			2022-03-18 15:03:10 UTC		BP6:true,PM2:true	LowBenignSupport			.	NA	NA							NA	NA	.	.	NA	.	.
chr6	131897820	A	C	ARG1	NM_001244438.1	c.75A>C	p.(Glu25Asp)	NON_SYNONYMOUS	EXONIC	Mayo Clinic#37	VUS			2022-03-18 14:38:21 UTC		BS2:true,PM2:true,PP2:true	Uncertain			0.284	T	BP4		BP4_supp						BP4_supp	0.296	0.469	T	-0.301	T
chr6	131897821	G	A	ARG1	NM_001244438.1	c.76G>A	p.(Glu26Lys)	NON_SYNONYMOUS	EXONIC	Mayo Clinic#37	VUS			2022-03-18 15:04:07 UTC		PM2:true,PP2:true	LowPathogenicSupport			0.165	T	BP4	BP_mod							BP_mod	0.154	0.49	T	-0.381	T
chr6	131897842	A	C	ARG1	NM_001244438.1	c.97A>C	p.(Lys33Gln)	NON_SYNONYMOUS	EXONIC	Mayo Clinic#37	VUS			2022-03-18 15:05:04 UTC		BP4:true,PM2:true,PP2:true	LowPathogenicSupport			0.079	T	BP4	BP_mod							BP_mod	0.222	0.422	T	-0.365	T
chr6	131897866	AAAG	A	ARG1	NM_001244438.1	c.124_126del	p.(Glu42del)	NON_FRAMESHIFT	EXONIC	Mayo Clinic#37	VUS			2022-03-18 15:06:11 UTC		PM2:true,PM4:true	ModeratePathogenicSupport			.	NA	NA							NA	NA	.	.	NA	.	.
chr6	131897872	CA	C	ARG1	NM_001244438.1	c.129del	p.(Val44Ter)	FRAMESHIFT	EXONIC	Mayo Clinic#37	PATHOGENIC			2022-03-18 15:07:43 UTC		PM2:true,PP5:true,PVS1:true	Pathogenic		Deemed pathogenic	.	NA	NA							NA	NA	.	.	NA	.	.
chr6	131900227	T	C	ARG1	NM_001244438.1	c.131T>C	p.(Val44Ala)	NON_SYNONYMOUS	EXONIC	Mayo Clinic#37	VUS			2022-03-18 15:30:48 UTC		PM2:true,PP2:true	LowPathogenicSupport			0.217	T	BP4		BP4_supp						BP4_supp	0.125	0.435	T	-0.501	T
chr6	131900229	A	G	ARG1	NM_001244438.1	c.133A>G	p.(Thr45Ala)	NON_SYNONYMOUS	EXONIC	Mayo Clinic#37	VUS			2022-03-18 15:32:34 UTC		BP4:true,PM2:true,PP2:true	LowPathogenicSupport			0.132	T	BP4	BP_mod							BP_mod	0.107	0.43	T	-0.46	T
chr6	131900231	T	C	ARG1	NM_001244438.1	c.135T>C	p.(Thr45=)	SYNONYMOUS	EXONIC	Mayo Clinic#37	VUS			2022-03-18 15:41:17 UTC		BP7:true,PM2:true	LowBenignSupport			.	NA	NA							NA	NA	.	.	NA	.	.
chr6	131900232	CAA	C	ARG1	NM_001244438.1	c.139_140del	p.(Asn47LeufsTer7)	FRAMESHIFT	EXONIC	Mayo Clinic#37	LIKELY_PATHOGENIC			2022-03-18 15:34:04 UTC		PM2:true,PVS1:true	LikelyPathogenic		Deemed pathogenic	.	NA	NA							NA	NA	.	.	NA	.	.
chr6	131900237	CTT	C	ARG1	NM_001244438.1	c.145_146del	p.(Leu49AsnfsTer5)	FRAMESHIFT	EXONIC	Mayo Clinic#37	LIKELY_PATHOGENIC			2022-03-18 15:36:21 UTC		PM2:true,PVS1:true	LikelyPathogenic		Deemed pathogenic	.	NA	NA							NA	NA	.	.	NA	.	.
chr6	131900237	C	CT	ARG1	NM_001244438.1	c.146dup	p.(Leu49PhefsTer6)	FRAMESHIFT	EXONIC	Mayo Clinic#37	LIKELY_PATHOGENIC			2022-03-18 15:35:05 UTC		PM2:true,PVS1:true	LikelyPathogenic		Deemed pathogenic	.	NA	NA							NA	NA	.	.	NA	.	.
chr6	131900238	TTTTTAA	T	ARG1	NM_000045.3	c.131-7_131-2del	p.?	OTHER_IMPACT	SPLICE_ACCEPTOR	Mayo Clinic#37	LIKELY_PATHOGENIC			2022-03-18 15:37:24 UTC		PM2:true,PVS1:true	LikelyPathogenic			.	NA	NA							NA	NA	.	.	NA	.	.
chr6	131900239	T	G	ARG1	NM_001244438.1	c.143T>G	p.(Phe48Cys)	NON_SYNONYMOUS	EXONIC	Mayo Clinic#37	VUS			2022-03-18 15:38:15 UTC		PM2:true,PP2:true	LowPathogenicSupport			0.179	T	BP4	BP_mod							BP_mod	0.155	0.497	T	-0.334	T
chr6	131900242	T	NN	ARG1	NM_001244438.1	c.146delinsNN		FRAMESHIFT	EXONIC	Mayo Clinic#37	LIKELY_PATHOGENIC			2022-03-18 10:16:41 UTC		PM2:true,PVS1:true	LikelyPathogenic		Deemed pathogenic	.	NA	NA							NA	NA	.	.	NA	.	.
chr6	131900246	TTTA	T	ARG1	NM_000045.3	c.131-4_131-2del	p.?	OTHER_IMPACT	SPLICE_ACCEPTOR	Mayo Clinic#37	LIKELY_PATHOGENIC			2022-03-18 15:39:20 UTC		PM2:true,PVS1:true	LikelyPathogenic			.	NA	NA							NA	NA	.	.	NA	.	.
chr6	131900246	T	C	ARG1	NM_000045.3	c.131-5T>C	p.?	OTHER_IMPACT	SPLICE_REGION	Mayo Clinic#37	VUS			2022-03-18 15:46:36 UTC		PM2:true	Uncertain			.	NA	NA							NA	NA	.	.	NA	.	.
chr6	131900247	T	A	ARG1	NM_001244438.1	c.151T>A	p.(Leu51Ile)	NON_SYNONYMOUS	EXONIC	Mayo Clinic#37	VUS			2022-03-18 15:40:26 UTC		BP4:true,PM2:true,PP2:true	LowPathogenicSupport			0.144	T	BP4	BP_mod							BP_mod	0.159	0.547	D	-0.562	T
chr6	131900255	T	C	ARG1	NM_001244438.1	c.159T>C	p.(Cys53=)	SYNONYMOUS	EXONIC	Mayo Clinic#37	LIKELY_BENIGN			2022-03-18 10:11:29 UTC		BP6:true,BP7:true,PM2:true	LikelyBenign			.	NA	NA							NA	NA	.	.	NA	.	.
chr6	131900256	G	GA	ARG1	NM_001244438.1	c.161dup	p.(Asp54GlufsTer12)	FRAMESHIFT	EXONIC	Mayo Clinic#37	LIKELY_PATHOGENIC			2022-03-18 15:43:15 UTC		PM2:true,PVS1:true	LikelyPathogenic		Deemed pathogenic	.	NA	NA							NA	NA	.	.	NA	.	.
chr6	131900256	G	A	ARG1	NM_001244438.1	c.160G>A	p.(Asp54Asn)	NON_SYNONYMOUS	EXONIC	Mayo Clinic#37	VUS			2022-03-18 15:42:18 UTC		BP4:true,PM2:true,PP2:true	LowPathogenicSupport			0.105	T	BP4	BP_mod							BP_mod	0.189	0.363	T	-0.309	T
chr6	131900257	ATG	A	ARG1	NM_001244438.1	c.164_165del	p.(Val55GlufsTer10)	FRAMESHIFT	EXONIC	Mayo Clinic#37	LIKELY_PATHOGENIC			2022-03-18 10:17:54 UTC		PM2:true,PVS1:true	LikelyPathogenic		Deemed pathogenic	.	NA	NA							NA	NA	.	.	NA	.	.
chr6	131900257	A	NN	ARG1	NM_001244438.1	c.161delinsNN		FRAMESHIFT	EXONIC	Mayo Clinic#37	LIKELY_PATHOGENIC			2022-03-18 10:10:09 UTC		PM2:true,PVS1:true	LikelyPathogenic		Deemed pathogenic	.	NA	NA							NA	NA	.	.	NA	.	.
chr6	131900258	T	C	ARG1	NM_001244438.1	c.162T>C	p.(Asp54=)	SYNONYMOUS	EXONIC	Mayo Clinic#37	VUS			2022-03-18 15:45:06 UTC		BP7:true,PM2:true	LowBenignSupport			.	NA	NA							NA	NA	.	.	NA	.	.
chr6	131900264	GGA	G	ARG1	NM_001244438.1	c.169_170del	p.(Asp57LeufsTer8)	FRAMESHIFT	EXONIC	Mayo Clinic#37	LIKELY_PATHOGENIC			2022-03-18 10:15:41 UTC		PM2:true,PVS1:true	LikelyPathogenic		Deemed pathogenic	.	NA	NA							NA	NA	.	.	NA	.	.
chr6	131900267	T	C	ARG1	NM_001244438.1	c.171T>C	p.(Asp57=)	SYNONYMOUS	EXONIC	Mayo Clinic#37	VUS			2022-03-18 15:45:55 UTC		BP7:true,PM2:true	LowBenignSupport			.	NA	NA							NA	NA	.	.	NA	.	.
chr6	131900267	TTATGGG	T	ARG1	NM_001244438.1	c.172_177del	p.(Tyr58_Gly59del)	NON_FRAMESHIFT	EXONIC	Mayo Clinic#37	VUS			2022-03-18 10:14:40 UTC		PM2:true,PM4:true	LowPathogenicSupport			.	NA	NA							NA	NA	.	.	NA	.	.
chr6	131900270	TGGG	T	ARG1	NM_001244438.1	c.176_178del	p.(Gly59del)	NON_FRAMESHIFT	EXONIC	Mayo Clinic#37	VUS			2022-03-18 10:12:25 UTC		PM2:true,PM4:true	LowPathogenicSupport			.	NA	NA							NA	NA	.	.	NA	.	.
chr6	131900270	T	C	ARG1	NM_001244438.1	c.174T>C	p.(Tyr58=)	SYNONYMOUS	EXONIC	Mayo Clinic#37	LIKELY_BENIGN			2022-03-18 10:09:05 UTC		BP6:true,BP7:true,PM2:true	LikelyBenign			.	NA	NA							NA	NA	.	.	NA	.	.
chr6	131900273	G	T	ARG1	NM_001244438.1	c.177G>T	p.(Gly59=)	SYNONYMOUS	EXONIC	Mayo Clinic#37	VUS			2022-03-18 15:47:24 UTC		BP7:true,PM2:true	LowBenignSupport			.	NA	NA							NA	NA	.	.	NA	.	.
chr6	131900277	C	T	ARG1	NM_001244438.1	c.181C>T	p.(Leu61=)	SYNONYMOUS	EXONIC	Mayo Clinic#37	VUS			2022-03-18 15:48:10 UTC		BP7:true,PM2:true	LowBenignSupport			.	NA	NA							NA	NA	.	.	NA	.	.
chr6	131900279	G	A	ARG1	NM_001244438.1	c.183G>A	p.(Leu61=)	SYNONYMOUS	EXONIC	Mayo Clinic#37	VUS			2022-03-18 15:48:54 UTC		BP7:true,PM2:true	LowBenignSupport			.	NA	NA							NA	NA	.	.	NA	.	.
chr6	131900280	C	A	ARG1	NM_001244438.1	c.184C>A	p.(Pro62Thr)	NON_SYNONYMOUS	EXONIC	Mayo Clinic#37	VUS			2022-03-18 15:50:42 UTC		PM2:true,PP2:true	LowPathogenicSupport			0.186	T	BP4		BP4_supp						BP4_supp	0.068	0.431	T	-0.551	T
chr6	131900281	C	T	ARG1	NM_001244438.1	c.185C>T	p.(Pro62Leu)	NON_SYNONYMOUS	EXONIC	Mayo Clinic#37	VUS			2022-03-18 15:49:51 UTC		BP4:true,PM2:true,PP2:true	LowPathogenicSupport			0.14	T	BP4	BP_mod							BP_mod	0.132	0.406	T	-0.452	T
chr6	131900290	A	G	ARG1	NM_001244438.1	c.194A>G	p.(Asp65Gly)	NON_SYNONYMOUS	EXONIC	Mayo Clinic#37	VUS			2022-03-18 15:51:57 UTC		PM2:true,PP2:true	LowPathogenicSupport			0.16	T	BP4	BP_mod							BP_mod	0.439	.	T	-0.044	D
chr6	131900301	G	A	ARG1	NM_001244438.1	c.205G>A	p.(Asp69Asn)	NON_SYNONYMOUS	EXONIC	Mayo Clinic#37	VUS			2022-03-18 15:52:46 UTC		PM2:true,PP2:true	LowPathogenicSupport			0.445	T	Unc			Unc					Unc	0.892	0.566	D	-0.023	D
chr6	131900307	C	G	ARG1	NM_001244438.1	c.211C>G	p.(Pro71Ala)	NON_SYNONYMOUS	EXONIC	Mayo Clinic#37	VUS			2022-03-18 15:53:43 UTC		BP4:true,PM2:true,PP2:true	LowPathogenicSupport			0.147	T	BP4	BP_mod							BP_mod	0.441	0.419	T	-0.073	T
chr6	131900314	A	G	ARG1	NM_001244438.1	c.218A>G	p.(Gln73Arg)	NON_SYNONYMOUS	EXONIC	Mayo Clinic#37	VUS			2022-03-18 10:07:33 UTC		BP4:true,PM2:true,PP2:true	LowPathogenicSupport			0.067	T	BP4	BP_mod							BP_mod	0.089	0.426	T	-0.289	T
chr6	131900316	A	G	ARG1	NM_001244438.1	c.220A>G	p.(Ile74Val)	NON_SYNONYMOUS	EXONIC	Mayo Clinic#37	VUS			2022-03-18 15:54:39 UTC		BP4:true,PM2:true,PP2:true	LowPathogenicSupport			0.109	T	BP4	BP_mod							BP_mod	0.099	0.297	T	-0.206	T
chr6	131900330	A	G	ARG1	NM_001244438.1	c.234A>G	p.(Pro78=)	SYNONYMOUS	EXONIC	Mayo Clinic#37	LIKELY_BENIGN			2022-03-18 15:55:32 UTC		BP6:true,BP7:true,PM2:true	LikelyBenign			.	NA	NA							NA	NA	.	.	NA	.	.
chr6	131900333	G	C	ARG1	NM_001244438.1	c.237G>C	p.(Arg79Ser)	NON_SYNONYMOUS	EXONIC	Mayo Clinic#37	VUS			2022-03-18 16:03:18 UTC		PM2:true,PP2:true	LowPathogenicSupport			0.645	D	Unc				PP3_supp				PP3_supp	0.688	0.462	T	0.397	D
chr6	131900338	T	C	ARG1	NM_001244438.1	c.242T>C	p.(Val81Ala)	NON_SYNONYMOUS	EXONIC	Mayo Clinic#37	VUS			2022-03-18 15:57:24 UTC		PM2:true,PP2:true,PP3:true	ModeratePathogenicSupport			0.778	D	PP3					PP3_mod			PP3_mod	0.873	0.711	D	0.163	D
chr6	131900350	G	A	ARG1	NM_001244438.1	c.254G>A	p.(Ser85Asn)	NON_SYNONYMOUS	EXONIC	Mayo Clinic#37	VUS			2022-03-18 15:58:12 UTC		PM2:true,PP2:true	ModeratePathogenicSupport			0.268	T	BP4		BP4_supp						BP4_supp	0.198	0.539	D	-0.547	T
chr6	131900351	C	T	ARG1	NM_001244438.1	c.255C>T	p.(Ser85=)	SYNONYMOUS	EXONIC	Mayo Clinic#37	VUS			2022-03-18 15:59:08 UTC		BP7:true,PM2:true	LowBenignSupport			.	NA	NA							NA	NA	.	.	NA	.	.
chr6	131900352	G	A	ARG1	NM_001244438.1	c.256G>A	p.(Glu86Lys)	NON_SYNONYMOUS	EXONIC	Mayo Clinic#37	VUS			2022-03-18 16:00:06 UTC		PM2:true,PP2:true	LowPathogenicSupport			0.233	T	BP4		BP4_supp						BP4_supp	0.268	0.522	D	-0.362	T
chr6	131900354	G	A	ARG1	NM_001244438.1	c.258G>A	p.(Glu86=)	SYNONYMOUS	EXONIC	Mayo Clinic#37	LIKELY_BENIGN			2022-03-18 16:01:41 UTC		BP6:true,BP7:true,BS1:true	LikelyBenign			.	NA	NA							NA	NA	.	.	NA	.	.
chr6	131900357	G	C	ARG1	NM_001244438.1	c.261G>C	p.(Gln87His)	NON_SYNONYMOUS	EXONIC	Mayo Clinic#37	VUS			2022-03-18 10:06:09 UTC		PM2:true,PP2:true	LowPathogenicSupport			0.374	T	BP4			Unc					Unc	0.345	.	T	-0.267	T
chr6	131900361	G	T	ARG1	NM_001244438.1	c.265G>T	p.(Ala89Ser)	NON_SYNONYMOUS	EXONIC	Mayo Clinic#37	VUS			2022-03-18 16:04:03 UTC		PM2:true,PP2:true	LowPathogenicSupport			0.425	T	Unc			Unc					Unc	0.198	.	T	-0.35	T
chr6	131900362	C	T	ARG1	NM_001244438.1	c.266C>T	p.(Ala89Val)	NON_SYNONYMOUS	EXONIC	Mayo Clinic#37	VUS			2022-03-18 16:04:53 UTC		PM2:true,PP2:true	LowPathogenicSupport			0.536	D	Unc			Unc					Unc	0.488	0.611	D	-0.082	T
chr6	131900365	G	A	ARG1	NM_001244438.1	c.269G>A	p.(Gly90Asp)	NON_SYNONYMOUS	EXONIC	Mayo Clinic#37	VUS			2022-03-18 16:06:00 UTC		BP4:true,PM2:true,PP2:true	LowPathogenicSupport			0.14	T	BP4	BP_mod							BP_mod	0.199	0.42	T	-0.324	T
chr6	131900368	A	NN	ARG1	NM_001244438.1	c.272delinsNN		FRAMESHIFT	EXONIC	Mayo Clinic#37	LIKELY_PATHOGENIC			2022-03-18 16:11:43 UTC		PM2:true,PVS1:true	LikelyPathogenic		Deemed pathogenic	.	NA	NA							NA	NA	.	.	NA	.	.
chr6	131900370	G	C	ARG1	NM_001244438.1	c.274G>C	p.(Val92Leu)	NON_SYNONYMOUS	EXONIC	Mayo Clinic#37	VUS			2022-03-18 16:06:53 UTC		PM2:true,PP2:true	LowPathogenicSupport			0.596	D	Unc			Unc					Unc	0.762	0.751	D	0.136	D
chr6	131900373	G	T	ARG1	NM_001244438.1	c.277G>T	p.(Ala93Ser)	NON_SYNONYMOUS	EXONIC	Mayo Clinic#37	VUS			2022-03-18 16:08:15 UTC		PM2:true,PP2:true	LowPathogenicSupport			0.265	T	BP4		BP4_supp						BP4_supp	0.094	0.526	D	-0.417	T
chr6	131900386	A	C	ARG1	NM_001244438.1	c.290A>C	p.(Lys97Thr)	NON_SYNONYMOUS	EXONIC	Mayo Clinic#37	VUS			2022-03-18 16:10:50 UTC		BP4:true,PM2:true,PP2:true	ModeratePathogenicSupport			0.09	T	BP4	BP_mod							BP_mod	0.194	0.413	T	-0.225	T
chr6	131900390	C	T	ARG1	NM_000045.3	c.270C>T	p.(Asn90=)	SYNONYMOUS	EXONIC	Mayo Clinic#37	BENIGN			2022-03-18 16:13:32 UTC		BA1:true,BP6:true,BP7:true,BS2:true	Benign			.	NA	NA							NA	NA	.	.	NA	.	.
chr6	131900391	G	A	ARG1	NM_001244438.1	c.295G>A	p.(Gly99Arg)	NON_SYNONYMOUS	EXONIC	Mayo Clinic#37	VUS			2022-03-18 16:14:30 UTC		PM2:true,PP2:true	ModeratePathogenicSupport			0.541	D	Unc			Unc					Unc	0.505	.	T	0.123	D
chr6	131900395	G	T	ARG1	NM_001244438.1	c.299G>T	p.(Arg100Ile)	NON_SYNONYMOUS	EXONIC	Mayo Clinic#37	VUS			2022-03-18 16:15:25 UTC		PM2:true,PP2:true	LowPathogenicSupport			0.369	T	BP4			Unc					Unc	0.496	0.631	D	-0.157	T
chr6	131900399	C	T	ARG1	NM_001244438.1	c.303C>T	p.(Ile101=)	SYNONYMOUS	EXONIC	Mayo Clinic#37	VUS	hyperargininemia	AR	2022-03-16 18:58:26 UTC	PM2+ BP7	BP7:true,PM2:true	LowBenignSupport			.	NA	NA							NA	NA	.	.	NA	.	.
chr6	131900402	C	T	ARG1	NM_001244438.1	c.306C>T	p.(Ser102=)	SYNONYMOUS	EXONIC	Mayo Clinic#37	VUS			2022-03-18 16:16:25 UTC		BP7:true,PM2:true	LowBenignSupport			.	NA	NA							NA	NA	.	.	NA	.	.
chr6	131900405	G	A	ARG1	NM_001244438.1	c.309G>A	p.(Leu103=)	SYNONYMOUS	EXONIC	Mayo Clinic#37	VUS			2022-03-16 16:26:43 UTC		BP7:true,PM2:true	LowBenignSupport			.	NA	NA							NA	NA	.	.	NA	.	.
chr6	131900409	C	G	ARG1	NM_001244438.1	c.313C>G	p.(Leu105Val)	NON_SYNONYMOUS	EXONIC	Mayo Clinic#37	VUS			2022-03-16 18:51:30 UTC		BS1:true,PP2:true	LowBenignSupport			0.47	T	Unc			Unc					Unc	0.308	0.827	D	0.15	D
chr6	131900414	C	T	ARG1	NM_001244438.1	c.318C>T	p.(Gly106=)	SYNONYMOUS	EXONIC	Mayo Clinic#37	LIKELY_BENIGN			2022-03-16 18:48:09 UTC		BP6:true,BP7:true,PM2:true	LikelyBenign			.	NA	NA							NA	NA	.	.	NA	.	.
chr6	131900414	C	CG	ARG1	NM_001244438.1	c.320dup	p.(Asp108ArgfsTer18)	FRAMESHIFT	EXONIC	Mayo Clinic#37	LIKELY_PATHOGENIC			2022-03-18 10:03:06 UTC		PM2:true,PVS1:true	LikelyPathogenic		Deemed pathogenic	.	NA	NA							NA	NA	.	.	NA	.	.
chr6	131900432	T	C	ARG1	NM_001244438.1	c.329+7T>C	p.?	OTHER_IMPACT	SPLICE_REGION	Mayo Clinic#37	VUS			2022-03-16 18:46:27 UTC		PM2:true	Uncertain			.	NA	NA							NA	NA	.	.	NA	.	.
chr6	131900450	G	A	ARG1	NM_000045.3	c.305+25G>A	p.?		INTRONIC	Mayo Clinic#37	VUS			2022-03-16 18:39:30 UTC		BP7:true,PM2:true	LowBenignSupport			.	NA	NA							NA	NA	.	.	NA	.	.
chr6	131900469	A	AGT	ARG1	NM_000045.3	c.305+45_305+46dup	p.?		INTRONIC	Mayo Clinic#37	BENIGN			2022-03-16 18:33:26 UTC		BA1:true,BP7:true,BS2:true	Benign			.	NA	NA							NA	NA	.	.	NA	.	.
chr6	131902329	G	A	ARG1	NM_000045.3	c.306-30G>A	p.?		INTRONIC	Mayo Clinic#37	BENIGN			2022-03-16 16:44:23 UTC		BA1:true,BP6:true,BP7:true,BS2:true	Benign			.	NA	NA							NA	NA	.	.	NA	.	.
chr6	131902349	T	C	ARG1	NM_001244438.1	c.330-10T>C	p.?	OTHER_IMPACT	SPLICE_REGION	Mayo Clinic#37	VUS			2022-03-18 09:54:16 UTC		BP4:true,PM2:true	Uncertain			.	NA	NA							NA	NA	.	.	NA	.	.
chr6	131902350	C	T	ARG1	NM_001244438.1	c.330-9C>T	p.?	OTHER_IMPACT	SPLICE_REGION	Mayo Clinic#37	VUS			2022-03-16 16:33:44 UTC		BP4:true,PM2:true	Uncertain			.	NA	NA							NA	NA	.	.	NA	.	.
chr6	131902352	C	T	ARG1	NM_001244438.1	c.330-7C>T	p.?	OTHER_IMPACT	SPLICE_REGION	Mayo Clinic#37	VUS			2022-03-16 16:31:54 UTC		BP4:true,PM2:true	Uncertain			.	NA	NA							NA	NA	.	.	NA	.	.
chr6	131902354	A	G	ARG1	NM_001244438.1	c.330-5A>G	p.?	OTHER_IMPACT	SPLICE_REGION	Mayo Clinic#37	LIKELY_BENIGN			2022-03-16 16:30:22 UTC		BP4:true,BP6:true,PM2:true	LikelyBenign			.	NA	NA							NA	NA	.	.	NA	.	.
chr6	131902361	T	C	ARG1	NM_001244438.1	c.332T>C	p.(Leu111Ser)	NON_SYNONYMOUS	EXONIC	Mayo Clinic#37	VUS			2022-03-16 16:28:35 UTC		PM1:true,PM2:true,PP2:true,PP3:true	ModeratePathogenicSupport			0.847	D	PP3					PP3_mod			PP3_mod	0.861	.	T	0.196	D
chr6	131902362	G	A	ARG1	NM_001244438.1	c.333G>A	p.(Leu111=)	SYNONYMOUS	EXONIC	Mayo Clinic#37	VUS			2022-03-18 09:53:12 UTC		PM2:true	Uncertain			.	NA	NA							NA	NA	.	.	NA	.	.
chr6	131902365	A	T	ARG1	NM_001244438.1	c.336A>T	p.(Ala112=)	SYNONYMOUS	EXONIC	Mayo Clinic#37	LIKELY_BENIGN			2022-03-16 16:25:13 UTC		BP6:true,BP7:true,PM2:true	LikelyBenign			.	NA	NA							NA	NA	.	.	NA	.	.
chr6	131902367	T	C	ARG1	NM_001244438.1	c.338T>C	p.(Ile113Thr)	NON_SYNONYMOUS	EXONIC	Mayo Clinic#37	VUS			2022-03-16 16:23:03 UTC		PM1:true,PM2:true,PP2:true	ModeratePathogenicSupport			0.574	D	Unc			Unc					Unc	0.753	0.812	D	-0.1	T
chr6	131902369	G	A	ARG1	NM_001244438.1	c.340G>A	p.(Gly114Arg)	NON_SYNONYMOUS	EXONIC	Mayo Clinic#37	LIKELY_PATHOGENIC			2022-03-18 10:00:33 UTC		PP3:true,PM2:true,PP2:true,PM1:true,PM5:true	LikelyPathogenic			0.918	D	PP3					PP3_mod			PP3_mod	0.997	0.93	D	0.44	D
chr6	131902375	A	G	ARG1	NM_001244438.1	c.346A>G	p.(Ile116Val)	NON_SYNONYMOUS	EXONIC	Mayo Clinic#37	VUS			2022-03-16 16:21:11 UTC		PM1:true,PM2:true,PP2:true	ModeratePathogenicSupport			0.297	T	BP4			Unc					Unc	0.274	0.686	D	-0.327	T
chr6	131902386	T	C	ARG1	NM_001244438.1	c.357T>C	p.(His119=)	SYNONYMOUS	EXONIC	Mayo Clinic#37	LIKELY_BENIGN			2022-03-16 16:19:15 UTC		BP6:true,BP7:true,PM2:true	LikelyBenign			.	NA	NA							NA	NA	.	.	NA	.	.
chr6	131902397	A	T	ARG1	NM_001244438.1	c.368A>T	p.(His123Leu)	NON_SYNONYMOUS	EXONIC	Mayo Clinic#37	VUS			2022-03-16 16:17:08 UTC		PM1:true,PM2:true,PP2:true	ModeratePathogenicSupport			0.304	T	BP4			Unc					Unc	0.568	0.611	D	-0.204	T
chr6	131902402	G	A	ARG1	NM_001244438.1	c.373G>A	p.(Asp125Asn)	NON_SYNONYMOUS	EXONIC	Mayo Clinic#37	VUS			2022-03-18 09:49:59 UTC		PM1:true,PM2:true,PP2:true	ModeratePathogenicSupport			0.192	T	BP4		BP4_supp						BP4_supp	0.284	.	T	-0.191	T
chr6	131902421	T	G	ARG1	NM_001244438.1	c.392T>G	p.(Val131Gly)	NON_SYNONYMOUS	EXONIC	Mayo Clinic#37	VUS			2022-03-16 16:07:00 UTC		PM1:true,PM2:true,PP2:true,PP3:true	ModeratePathogenicSupport			0.909	D	PP3					PP3_mod			PP3_mod	0.548	0.775	D	0.564	D
chr6	131902423	G	T	ARG1	NM_001244438.1	c.394G>T	p.(Asp132Tyr)	NON_SYNONYMOUS	EXONIC	Mayo Clinic#37	LIKELY_PATHOGENIC			2022-03-18 09:47:39 UTC		PP5:true,PP3:true,PM2:true,PP2:true,PM1:true	LikelyPathogenic			0.975	D	PP3						PP3_strong		PP3_strong	0.992	0.907	D	0.581	D
chr6	131902424	A	G	ARG1	NM_001244438.1	c.395A>G	p.(Asp132Gly)	NON_SYNONYMOUS	EXONIC	Mayo Clinic#37	LIKELY_PATHOGENIC			2022-03-16 16:03:36 UTC		PP3:true,PM2:true,PP2:true,PM1:true,PM5:true	LikelyPathogenic			0.98	D	PP3						PP3_strong		PP3_strong	0.995	0.978	D	0.542	D
chr6	131902439	T	C	ARG1	NM_001244438.1	c.410T>C	p.(Ile137Thr)	NON_SYNONYMOUS	EXONIC	Mayo Clinic#37	VUS			2022-03-18 09:48:52 UTC		PM1:true,PM2:true,PP2:true,PP3:true	ModeratePathogenicSupport			0.757	D	PP3				PP3_supp				PP3_supp	0.775	0.824	D	0.102	D
chr6	131902440	C	T	ARG1	NM_001244438.1	c.411C>T	p.(Ile137=)	SYNONYMOUS	EXONIC	Mayo Clinic#37	VUS			2022-03-16 15:59:01 UTC		BP7:true,PM2:true	LowBenignSupport			.	NA	NA							NA	NA	.	.	NA	.	.
chr6	131902445	C	A	ARG1	NM_001244438.1	c.416C>A	p.(Thr139Asn)	NON_SYNONYMOUS	EXONIC	Mayo Clinic#37	VUS			2022-03-16 15:04:04 UTC		PM1:true,PM2:true,PP2:true,PP3:true	ModeratePathogenicSupport			0.848	D	PP3					PP3_mod			PP3_mod	0.883	0.677	D	-0.023	D
chr6	131902445	C	T	ARG1	NM_001244438.1	c.416C>T	p.(Thr139Ile)	NON_SYNONYMOUS	EXONIC	Mayo Clinic#37	VUS			2022-03-16 15:02:24 UTC		PM1:true,PM2:true,PP2:true,PP3:true	ModeratePathogenicSupport			0.889	D	PP3					PP3_mod			PP3_mod	0.924	0.751	D	0.265	D
chr6	131902459	A	C	ARG1	NM_001244438.1	c.430A>C	p.(Thr144Pro)	NON_SYNONYMOUS	EXONIC	Mayo Clinic#37	VUS			2022-03-16 14:53:14 UTC		BP4:true,PM1:true,PM2:true,PP2:true	ModeratePathogenicSupport			0.099	T	BP4	BP_mod							BP_mod	0.122	0.4	T	-0.345	T
chr6	131902464	T	C	ARG1	NM_001244438.1	c.435T>C	p.(Ser145=)	SYNONYMOUS	EXONIC	Mayo Clinic#37	LIKELY_BENIGN			2022-03-16 14:51:22 UTC		BP6:true,BP7:true,PM2:true	LikelyBenign			.	NA	NA							NA	NA	.	.	NA	.	.
chr6	131902466	G	T	ARG1	NM_001244438.1	c.437G>T	p.(Gly146Val)	NON_SYNONYMOUS	EXONIC	Mayo Clinic#37	LIKELY_PATHOGENIC			2022-03-16 14:49:31 UTC		PP5:true,PP3:true,PM2:true,PP2:true,PM1:true	LikelyPathogenic			0.813	D	PP3					PP3_mod			PP3_mod	0.993	.	T	0.409	D
chr6	131902479	A	C	ARG1	NM_001244438.1	c.450A>C	p.(Gly150=)	SYNONYMOUS	EXONIC	Mayo Clinic#37	VUS			2022-03-18 09:44:46 UTC		BP7:true,PM2:true	LowBenignSupport			.	NA	NA							NA	NA	.	.	NA	.	.
chr6	131902499	T	C	ARG1	NM_001244438.1	c.470T>C	p.(Leu157Pro)	NON_SYNONYMOUS	EXONIC	Mayo Clinic#37	VUS			2022-03-18 11:17:48 UTC		PM1:true,PM2:true,PP2:true,PP3:true	ModeratePathogenicSupport			0.883	D	PP3					PP3_mod			PP3_mod	0.927	0.884	D	0.531	D
chr6	131902504	G	A	ARG1	NM_001244438.1	c.475G>A	p.(Glu159Lys)	NON_SYNONYMOUS	EXONIC	Mayo Clinic#37	VUS			2022-03-16 09:15:55 UTC		PM1:true,PM2:true,PP2:true	ModeratePathogenicSupport			0.546	D	Unc			Unc					Unc	0.864	0.616	D	0.252	D
chr6	131902509	A	G	ARG1	NM_001244438.1	c.480A>G	p.(Leu160=)	SYNONYMOUS	EXONIC	Mayo Clinic#37	VUS			2022-03-16 14:45:48 UTC		BP7:true,PM2:true	LowBenignSupport			.	NA	NA							NA	NA	.	.	NA	.	.
chr6	131902519	G	A	ARG1	NM_001244438.1	c.489+1G>A	p.?	OTHER_IMPACT	SPLICE_DONOR	Mayo Clinic#37	LIKELY_PATHOGENIC			2022-03-16 14:43:20 UTC		PM2:true,PVS1:true	LikelyPathogenic			.	NA	NA							NA	NA	.	.	NA	0.67	D
chr6	131903751	G	T	ARG1	NM_001244438.1	c.490-10G>T	p.?	OTHER_IMPACT	SPLICE_REGION	Mayo Clinic#37	VUS			2022-03-16 09:42:34 UTC		BP4:true,PM2:true	Uncertain			.	NA	NA							NA	NA	.	.	NA	.	.
chr6	131903751	G	A	ARG1	NM_001244438.1	c.490-10G>A	p.?	OTHER_IMPACT	SPLICE_REGION	Mayo Clinic#37	LIKELY_BENIGN			2022-03-16 09:38:43 UTC		BP4:true,BP6:true,PM2:true	LikelyBenign			.	NA	NA							NA	NA	.	.	NA	.	.
chr6	131903753	A	G	ARG1	NM_001244438.1	c.490-8A>G	p.?	OTHER_IMPACT	SPLICE_REGION	Mayo Clinic#37	VUS			2022-03-16 09:36:40 UTC		PM2:true	Uncertain			.	NA	NA							NA	NA	.	.	NA	.	.
chr6	131903762	T	C	ARG1	NM_001244438.1	c.491T>C	p.(Ile164Thr)	NON_SYNONYMOUS	EXONIC	Mayo Clinic#37	VUS			2022-03-16 09:27:51 UTC		PM2:true,PP2:true	LowPathogenicSupport			0.207	T	BP4		BP4_supp						BP4_supp	0.291	0.538	D	-0.199	T
chr6	131903766	C	T	ARG1	NM_001244438.1	c.495C>T	p.(Pro165=)	SYNONYMOUS	EXONIC	Mayo Clinic#37	LIKELY_BENIGN			2022-03-16 09:19:48 UTC		BP6:true,BP7:true,PM2:true	LikelyBenign			.	NA	NA							NA	NA	.	.	NA	.	.
chr6	131903769	T	C	ARG1	NM_001244438.1	c.498T>C	p.(Asp166=)	SYNONYMOUS	EXONIC	Mayo Clinic#37	LIKELY_BENIGN			2022-03-16 09:17:39 UTC		BP6:true,BP7:true	LikelyBenign			.	NA	NA							NA	NA	.	.	NA	.	.
chr6	131903770	G	A	ARG1	NM_001244438.1	c.499G>A	p.(Val167Met)	NON_SYNONYMOUS	EXONIC	Mayo Clinic#37	VUS			2022-03-18 09:36:33 UTC		BP4:true,PM2:true,PP2:true	LowPathogenicSupport			0.136	T	BP4	BP_mod							BP_mod	0.384	0.475	T	-0.171	T
chr6	131903775	A	G	ARG1	NM_001244438.1	c.504A>G	p.(Pro168=)	SYNONYMOUS	EXONIC	Mayo Clinic#37	VUS			2022-03-18 09:40:46 UTC		BP7:true,PM2:true	LowBenignSupport			.	NA	NA							NA	NA	.	.	NA	.	.
chr6	131903777	G	T	ARG1	NM_001244438.1	c.506G>T	p.(Gly169Val)	NON_SYNONYMOUS	EXONIC	Mayo Clinic#37	VUS			2022-03-16 09:14:14 UTC		PM2:true,PP2:true,PP3:true	ModeratePathogenicSupport			0.703	D	PP3				PP3_supp				PP3_supp	0.765	0.709	D	0.309	D
chr6	131903777	G	C	ARG1	NM_001244438.1	c.506G>C	p.(Gly169Ala)	NON_SYNONYMOUS	EXONIC	Mayo Clinic#37	VUS			2022-03-16 09:12:27 UTC		PM2:true,PP2:true	ModeratePathogenicSupport			0.523	D	Unc			Unc					Unc	0.65	.	T	0.157	D
chr6	131903792	C	T	ARG1	NM_001244438.1	c.521C>T	p.(Thr174Ile)	NON_SYNONYMOUS	EXONIC	Mayo Clinic#37	VUS			2022-03-16 09:05:29 UTC		PM2:true,PP2:true	LowPathogenicSupport			0.224	T	BP4		BP4_supp						BP4_supp	0.217	0.601	D	-0.252	T
chr6	131903793	T	C	ARG1	NM_001244438.1	c.522T>C	p.(Thr174=)	SYNONYMOUS	EXONIC	Mayo Clinic#37	VUS			2022-03-16 08:57:44 UTC		BP7:true,PM2:true	LowBenignSupport			.	NA	NA							NA	NA	.	.	NA	.	.
chr6	131903795	C	T	ARG1	NM_001244438.1	c.524C>T	p.(Pro175Leu)	NON_SYNONYMOUS	EXONIC	Mayo Clinic#37	VUS			2022-03-16 09:04:11 UTC		PM2:true,PP2:true,PP3:true	ModeratePathogenicSupport			0.899	D	PP3					PP3_mod			PP3_mod	0.942	0.625	D	0.359	D
chr6	131903796	C	A	ARG1	NM_001244438.1	c.525C>A	p.(Pro175=)	SYNONYMOUS	EXONIC	Mayo Clinic#37	LIKELY_BENIGN			2022-03-16 09:02:54 UTC		BP6:true,BP7:true,PM2:true	LikelyBenign			.	NA	NA							NA	NA	.	.	NA	.	.
chr6	131903800	A	G	ARG1	NM_001244438.1	c.529A>G	p.(Ile177Val)	NON_SYNONYMOUS	EXONIC	Mayo Clinic#37	VUS			2022-03-16 09:00:47 UTC		PM2:true,PP2:true	LowPathogenicSupport			0.224	T	BP4		BP4_supp						BP4_supp	0.135	0.557	D	-0.488	T
chr6	131903812	G	T	ARG1	NM_001244438.1	c.541G>T	p.(Asp181Tyr)	NON_SYNONYMOUS	EXONIC	Mayo Clinic#37	VUS			2022-03-16 08:52:09 UTC		PM2:true,PP2:true,PP3:true	ModeratePathogenicSupport			0.831	D	PP3					PP3_mod			PP3_mod	0.967	0.67	D	0.529	D
chr6	131903815	A	G	ARG1	NM_001244438.1	c.544A>G	p.(Ile182Val)	NON_SYNONYMOUS	EXONIC	Mayo Clinic#37	VUS			2022-03-16 08:59:06 UTC		PM2:true,PP2:true	LowPathogenicSupport			0.237	T	BP4		BP4_supp						BP4_supp	0.266	0.665	D	-0.259	T
chr6	131903817	T	C	ARG1	NM_001244438.1	c.546T>C	p.(Ile182=)	SYNONYMOUS	EXONIC	Mayo Clinic#37	LIKELY_BENIGN			2022-03-18 09:33:27 UTC		BP6:true,BP7:true,PM2:true	LikelyBenign			.	NA	NA							NA	NA	.	.	NA	.	.
chr6	131903818	G	A	ARG1	NM_001244438.1	c.547G>A	p.(Val183Met)	NON_SYNONYMOUS	EXONIC	Mayo Clinic#37	VUS			2022-03-16 08:43:40 UTC		PM2:true,PP2:true,PP3:true	ModeratePathogenicSupport			0.843	D	PP3					PP3_mod			PP3_mod	0.945	0.665	D	0.409	D
chr6	131903818	GTGTA	G	ARG1	NM_001244438.1	c.549_552del	p.(Tyr184LeufsTer3)	FRAMESHIFT	EXONIC	Mayo Clinic#37	LIKELY_PATHOGENIC			2022-03-16 08:41:31 UTC		PM2:true,PVS1:true	LikelyPathogenic		Deemed pathogenic	.	NA	NA							NA	NA	.	.	NA	.	.
chr6	131903820	G	A	ARG1	NM_001244438.1	c.549G>A	p.(Val183=)	SYNONYMOUS	EXONIC	Mayo Clinic#37	LIKELY_BENIGN			2022-03-16 08:55:56 UTC		BP6:true,BP7:true,PM2:true	LikelyBenign			.	NA	NA							NA	NA	.	.	NA	.	.
chr6	131903824	A	G	ARG1	NM_001244438.1	c.553A>G	p.(Ile185Val)	NON_SYNONYMOUS	EXONIC	Mayo Clinic#37	VUS			2022-03-18 09:34:24 UTC		PM2:true,PP2:true	LowPathogenicSupport			0.582	D	Unc			Unc					Unc	0.402	0.739	D	-0.074	T
chr6	131903827	G	T	ARG1	NM_001244438.1	c.556G>T	p.(Gly186Cys)	NON_SYNONYMOUS	EXONIC	Mayo Clinic#37	VUS			2022-03-16 08:33:37 UTC		PM2:true,PP2:true,PP3:true	ModeratePathogenicSupport			0.979	D	PP3						PP3_strong		PP3_strong	0.96	0.927	D	0.586	D
chr6	131903834	G	A	ARG1	NM_001244438.1	c.563G>A	p.(Arg188Lys)	NON_SYNONYMOUS	EXONIC	Mayo Clinic#37	VUS			2022-03-16 08:53:47 UTC		PM2:true,PP2:true,PP3:true	ModeratePathogenicSupport			0.872	D	PP3					PP3_mod			PP3_mod	0.952	0.961	D	0.549	D
chr6	131903838	C	T	ARG1	NM_001244438.1	c.567C>T	p.(Asp189=)	SYNONYMOUS	EXONIC	Mayo Clinic#37	LIKELY_BENIGN			2022-03-16 08:47:54 UTC		BP6:true,BP7:true,PM2:true	LikelyBenign			.	NA	NA							NA	NA	.	.	NA	.	.
chr6	131903839	G	A	ARG1	NM_001244438.1	c.568G>A	p.(Val190Met)	NON_SYNONYMOUS	EXONIC	Mayo Clinic#37	VUS			2022-03-16 08:49:35 UTC		PM2:true,PP2:true	LowPathogenicSupport			0.612	D	Unc			Unc					Unc	0.604	0.73	D	0.172	D
chr6	131903842	G	A	ARG1	NM_001244438.1	c.571G>A	p.(Asp191Asn)	NON_SYNONYMOUS	EXONIC	Mayo Clinic#37	VUS			2022-03-18 09:28:04 UTC		PM2:true,PM5:true,PP2:true,PP3:true	ModeratePathogenicSupport			0.721	D	PP3				PP3_supp				PP3_supp	0.886	0.897	D	0.077	D
chr6	131903843	ACCCT	A	ARG1	NM_001244438.1	c.573_576del	p.(Asp191GlufsTer7)	FRAMESHIFT	EXONIC	Mayo Clinic#37	LIKELY_PATHOGENIC			2022-03-18 09:31:13 UTC		PM2:true,PVS1:true	LikelyPathogenic		Deemed pathogenic	.	NA	NA							NA	NA	.	.	NA	.	.
chr6	131903845	C	A	ARG1	NM_001244438.1	c.574C>A	p.(Pro192Thr)	NON_SYNONYMOUS	EXONIC	Mayo Clinic#37	VUS			2022-03-16 08:38:35 UTC		PM2:true,PP2:true,PP3:true	ModeratePathogenicSupport			0.753	D	PP3				PP3_supp				PP3_supp	0.49	0.562	D	0.081	D
chr6	131903848	G	C	ARG1	NM_001244438.1	c.577G>C	p.(Gly193Arg)	NON_SYNONYMOUS	EXONIC	Mayo Clinic#37	VUS			2022-03-16 08:36:03 UTC		PM2:true,PP2:true,PP3:true	ModeratePathogenicSupport			0.805	D	PP3					PP3_mod			PP3_mod	0.573	.	T	0.089	D
chr6	131903853	A	G	ARG1	NM_001244438.1	c.582A>G	p.(Glu194=)	OTHER_IMPACT	SPLICE_REGION	Mayo Clinic#37	LIKELY_BENIGN			2022-03-16 08:31:18 UTC		BP6:true,PM2:true	LowBenignSupport			.	NA	NA							NA	NA	.	.	NA	.	.
chr6	131903863	T	C	ARG1	NM_001244438.1	c.584+8T>C	p.?	OTHER_IMPACT	SPLICE_REGION	Mayo Clinic#37	VUS			2022-03-16 08:27:54 UTC		BP4:true,PM2:true	Uncertain			.	NA	NA							NA	NA	.	.	NA	.	.
chr6	131903865	T	C	ARG1	NM_001244438.1	c.584+10T>C	p.?	OTHER_IMPACT	SPLICE_REGION	Mayo Clinic#37	VUS			2022-03-16 08:26:07 UTC		BP6:true,PM2:true	LowBenignSupport			.	NA	NA							NA	NA	.	.	NA	.	.
chr6	131904169	A	C	ARG1	NM_000045.3	c.561-31A>C	NP_000036.2:p.?		INTRONIC	Mayo Clinic#37	BENIGN			2022-03-13 20:25:04 UTC		BA1:true,BP6:true,BP7:true,BS2:true	Benign			.	NA	NA							NA	NA	.	.	NA	.	.
chr6	131904190	T	C	ARG1	NM_001244438.1	c.585-10T>C	p.?	OTHER_IMPACT	SPLICE_REGION	Mayo Clinic#37	VUS			2022-03-16 16:34:57 UTC		PM2:true	Uncertain			.	NA	NA							NA	NA	.	.	NA	.	.
chr6	131904194	T	C	ARG1	NM_001244438.1	c.585-6T>C	p.?	OTHER_IMPACT	SPLICE_REGION	Mayo Clinic#37	VUS			2022-03-13 20:21:35 UTC		BP4:true,PM2:true	Uncertain			.	NA	NA							NA	NA	.	.	NA	.	.
chr6	131904195	T	C	ARG1	NM_001244438.1	c.585-5T>C	p.?	OTHER_IMPACT	SPLICE_REGION	Mayo Clinic#37	LIKELY_BENIGN			2022-03-13 20:19:44 UTC		BP4:true,BP6:true,PM2:true	LikelyBenign			.	NA	NA							NA	NA	.	.	NA	.	.
chr6	131904200	C	T	ARG1	NM_001244438.1	c.585C>T	p.(His195=)	OTHER_IMPACT	SPLICE_REGION	Mayo Clinic#37	VUS			2022-03-18 10:02:00 UTC		BP4:true,PM2:true	Uncertain			.	NA	NA							NA	NA	.	.	NA	.	.
chr6	131904203	C	T	ARG1	NM_001244438.1	c.588C>T	p.(Tyr196=)	SYNONYMOUS	EXONIC	Mayo Clinic#37	LIKELY_BENIGN			2022-03-18 16:09:24 UTC		BP6:true,BP7:true,PM2:true	LikelyBenign			.	NA	NA							NA	NA	.	.	NA	.	.
chr6	131904218	A	C	ARG1	NM_001244438.1	c.603A>C	p.(Leu201=)	SYNONYMOUS	EXONIC	Mayo Clinic#37	VUS			2022-03-13 20:17:52 UTC		BP7:true,PM2:true	LowBenignSupport			.	NA	NA							NA	NA	.	.	NA	.	.
chr6	131904219	G	T	ARG1	NM_001244438.1	c.604G>T	p.(Gly202Cys)	NON_SYNONYMOUS	EXONIC	Mayo Clinic#37	VUS			2022-03-18 09:25:36 UTC		PM2:true,PP2:true,PP3:true	ModeratePathogenicSupport			0.806	D	PP3					PP3_mod			PP3_mod	0.568	0.75	D	0.342	D
chr6	131904221	C	T	ARG1	NM_001244438.1	c.606C>T	p.(Gly202=)	SYNONYMOUS	EXONIC	Mayo Clinic#37	VUS			2022-03-13 20:15:40 UTC		BP7:true,PM2:true	LowBenignSupport			.	NA	NA							NA	NA	.	.	NA	.	.
chr6	131904223	T	C	ARG1	NM_001244438.1	c.608T>C	p.(Ile203Thr)	NON_SYNONYMOUS	EXONIC	Mayo Clinic#37	VUS			2022-03-13 20:13:42 UTC		PM2:true,PP2:true,PP3:true	ModeratePathogenicSupport			0.865	D	PP3					PP3_mod			PP3_mod	0.85	.	T	0.282	D
chr6	131904225	A	C	ARG1	NM_001244438.1	c.610A>C	p.(Lys204Gln)	NON_SYNONYMOUS	EXONIC	Mayo Clinic#37	VUS			2022-03-13 20:12:00 UTC		PM2:true,PP2:true	LowPathogenicSupport			0.346	T	BP4			Unc					Unc	0.186	0.519	D	-0.273	T
chr6	131904228	T	C	ARG1	NM_001244438.1	c.613T>C	p.(Tyr205His)	NON_SYNONYMOUS	EXONIC	Mayo Clinic#37	VUS			2022-03-13 20:10:30 UTC		PM2:true,PP2:true	LowPathogenicSupport			0.536	D	Unc			Unc					Unc	0.611	0.72	D	-0.076	T
chr6	131904232	T	C	ARG1	NM_001244438.1	c.617T>C	p.(Phe206Ser)	NON_SYNONYMOUS	EXONIC	Mayo Clinic#37	VUS			2022-03-18 09:52:29 UTC		PM2:true,PP2:true,PP3:true	ModeratePathogenicSupport			0.893	D	PP3					PP3_mod			PP3_mod	0.761	0.827	D	0.215	D
chr6	131904233	T	C	ARG1	NM_001244438.1	c.618T>C	p.(Phe206=)	SYNONYMOUS	EXONIC	Mayo Clinic#37	BENIGN			2022-03-13 20:08:45 UTC		BA1:true,BP6:true,BP7:true,BS2:true	Benign			.	NA	NA							NA	NA	.	.	NA	.	.
chr6	131904234	T	C	ARG1	NM_001244438.1	c.619T>C	p.(Ser207Pro)	NON_SYNONYMOUS	EXONIC	Mayo Clinic#37	VUS			2022-03-13 20:05:54 UTC		PM2:true,PP2:true,PP3:true	ModeratePathogenicSupport			0.826	D	PP3					PP3_mod			PP3_mod	0.834	0.684	D	0.182	D
chr6	131904234	T	G	ARG1	NM_001244438.1	c.619T>G	p.(Ser207Ala)	NON_SYNONYMOUS	EXONIC	Mayo Clinic#37	VUS			2022-03-13 20:04:08 UTC		PM2:true,PP2:true	LowPathogenicSupport			0.662	D	Unc				PP3_supp				PP3_supp	0.497	0.671	D	-0.087	T
chr6	131904235	C	A	ARG1	NM_001244438.1	c.620C>A	p.(Ser207Ter)	STOP_GAIN	EXONIC	Mayo Clinic#37	LIKELY_PATHOGENIC			2022-03-13 20:02:33 UTC		PM2:true,PVS1:true	LikelyPathogenic		Deemed pathogenic	.	NA	NA							NA	NA	0.974	.	NA	0.67	D
chr6	131904236	A	C	ARG1	NM_001244438.1	c.621A>C	p.(Ser207=)	SYNONYMOUS	EXONIC	Mayo Clinic#37	VUS			2022-03-13 19:37:22 UTC		BP7:true,PM2:true	LowBenignSupport			.	NA	NA							NA	NA	.	.	NA	.	.
chr6	131904240	A	G	ARG1	NM_001244438.1	c.625A>G	p.(Thr209Ala)	NON_SYNONYMOUS	EXONIC	Mayo Clinic#37	VUS			2022-03-18 09:51:30 UTC		PM2:true,PP2:true	LowPathogenicSupport			0.231	T	BP4		BP4_supp						BP4_supp	0.295	0.48	T	-0.286	T
chr6	131904241	C	T	ARG1	NM_001244438.1	c.626C>T	p.(Thr209Ile)	NON_SYNONYMOUS	EXONIC	Mayo Clinic#37	VUS			2022-03-13 19:59:44 UTC		PM2:true,PP2:true	LowPathogenicSupport			0.249	T	BP4		BP4_supp						BP4_supp	0.22	0.433	T	-0.243	T
chr6	131904243	G	A	ARG1	NM_001244438.1	c.628G>A	p.(Glu210Lys)	NON_SYNONYMOUS	EXONIC	Mayo Clinic#37	VUS			2022-03-16 16:15:31 UTC		PM2:true,PP2:true,PP3:true	ModeratePathogenicSupport			0.713	D	PP3				PP3_supp				PP3_supp	0.442	0.697	D	-0.147	T
chr6	131904247	T	C	ARG1	NM_001244438.1	c.632T>C	p.(Val211Ala)	NON_SYNONYMOUS	EXONIC	Mayo Clinic#37	VUS			2022-03-18 09:22:49 UTC		PM2:true,PP2:true,PP3:true	ModeratePathogenicSupport			0.872	D	PP3					PP3_mod			PP3_mod	0.604	0.854	D	0.122	D
chr6	131904256	T	C	ARG1	NM_001244438.1	c.641T>C	p.(Leu214Pro)	NON_SYNONYMOUS	EXONIC	Mayo Clinic#37	VUS			2022-03-16 16:08:32 UTC		PM2:true,PP2:true,PP3:true	ModeratePathogenicSupport			0.758	D	PP3				PP3_supp				PP3_supp	0.724	0.629	D	0.288	D
chr6	131904260	A	C	ARG1	NM_001244438.1	c.645A>C	p.(Gly215=)	SYNONYMOUS	EXONIC	Mayo Clinic#37	LIKELY_BENIGN			2022-03-18 09:20:45 UTC		BP6:true,BP7:true,PM2:true	LikelyBenign			.	NA	NA							NA	NA	.	.	NA	.	.
chr6	131904264	G	T	ARG1	NM_001244438.1	c.649G>T	p.(Gly217Cys)	NON_SYNONYMOUS	EXONIC	Mayo Clinic#37	VUS			2022-03-16 16:05:13 UTC		PM2:true,PP2:true	LowPathogenicSupport			0.506	D	Unc			Unc					Unc	0.226	0.475	T	-0.084	T
chr6	131904279	G	A	ARG1	NM_001244438.1	c.664G>A	p.(Glu222Lys)	NON_SYNONYMOUS	EXONIC	Mayo Clinic#37	VUS			2022-03-13 19:35:46 UTC		PM2:true,PP2:true	LowPathogenicSupport			0.325	T	BP4			Unc					Unc	0.379	.	T	-0.15	T
chr6	131904282	A	C	ARG1	NM_001244438.1	c.667A>C	p.(Thr223Pro)	NON_SYNONYMOUS	EXONIC	Mayo Clinic#37	VUS			2022-03-16 15:56:00 UTC		PM2:true,PP2:true,PP3:true	ModeratePathogenicSupport			0.735	D	PP3				PP3_supp				PP3_supp	0.577	0.806	D	0.002	D
chr6	131904292	A	G	ARG1	NM_001244438.1	c.677A>G	p.(Tyr226Cys)	NON_SYNONYMOUS	EXONIC	Mayo Clinic#37	VUS			2022-03-13 19:31:22 UTC		PM2:true,PP2:true	LowPathogenicSupport			0.644	D	Unc				PP3_supp				PP3_supp	0.488	0.525	D	0.183	D
chr6	131904296	A	C	ARG1	NM_001244438.1	c.681A>C	p.(Leu227=)	SYNONYMOUS	EXONIC	Mayo Clinic#37	VUS			2022-03-16 14:59:31 UTC		BP7:true,PM2:true	LowBenignSupport			.	NA	NA							NA	NA	.	.	NA	.	.
chr6	131904301	G	A	ARG1	NM_001244438.1	c.686G>A	p.(Gly229Glu)	NON_SYNONYMOUS	EXONIC	Mayo Clinic#37	VUS			2022-03-13 19:29:18 UTC		PM2:true,PP2:true	LowPathogenicSupport			0.382	T	BP4			Unc					Unc	0.155	0.413	T	-0.001	D
chr6	131904308	G	A	ARG1	NM_001244438.1	c.689+4G>A	p.?	OTHER_IMPACT	SPLICE_REGION	Mayo Clinic#37	VUS			2022-03-13 19:27:32 UTC		BP4:true,PM2:true	Uncertain			.	NA	NA							NA	NA	.	.	NA	.	.
chr6	131904310	A	G	ARG1	NM_001244438.1	c.689+6A>G	p.?	OTHER_IMPACT	SPLICE_REGION	Mayo Clinic#37	VUS			2022-03-13 19:25:43 UTC		BP4:true,PM2:true	Uncertain			.	NA	NA							NA	NA	.	.	NA	.	.
chr6	131904490	A	G	ARG1	NM_001244438.1	c.690-5A>G	p.?	OTHER_IMPACT	SPLICE_REGION	Mayo Clinic#37	VUS			2022-03-13 18:37:04 UTC		PM2:true	Uncertain			.	NA	NA							NA	NA	.	.	NA	.	.
chr6	131904496	A	C	ARG1	NM_001244438.1	c.691A>C	p.(Lys231Gln)	NON_SYNONYMOUS	EXONIC	Mayo Clinic#37	VUS			2022-03-18 09:45:37 UTC		PM2:true,PP2:true	LowPathogenicSupport			0.194	T	BP4		BP4_supp						BP4_supp	0.327	0.386	T	-0.165	T
chr6	131904500	A	C	ARG1	NM_001244438.1	c.695A>C	p.(Lys232Thr)	NON_SYNONYMOUS	EXONIC	Mayo Clinic#37	VUS			2022-03-16 14:47:32 UTC		PM2:true,PP2:true	LowPathogenicSupport			0.315	T	BP4			Unc					Unc	0.457	0.455	T	-0.187	T
chr6	131904508	A	NN	ARG1	NM_001244438.1	c.703delinsNN		FRAMESHIFT	EXONIC	Mayo Clinic#37	LIKELY_PATHOGENIC			2022-03-13 18:35:10 UTC		PM2:true,PVS1:true	LikelyPathogenic		Deemed pathogenic	.	NA	NA							NA	NA	.	.	NA	.	.
chr6	131904514	C	T	ARG1	NM_001244438.1	c.709C>T	p.(Leu237=)	SYNONYMOUS	EXONIC	Mayo Clinic#37	LIKELY_BENIGN			2022-03-13 18:31:56 UTC		BP6:true,BP7:true,PM2:true	LikelyBenign			.	NA	NA							NA	NA	.	.	NA	.	.
chr6	131904519	T	C	ARG1	NM_001244438.1	c.714T>C	p.(Ser238=)	SYNONYMOUS	EXONIC	Mayo Clinic#37	VUS			2022-03-18 09:43:40 UTC		BP7:true,PM2:true	LowBenignSupport			.	NA	NA							NA	NA	.	.	NA	.	.
chr6	131904524	A	C	ARG1	NM_001244438.1	c.719A>C	p.(Asp240Ala)	NON_SYNONYMOUS	EXONIC	Mayo Clinic#37	VUS			2022-03-18 09:42:03 UTC		PM2:true,PP2:true,PP3:true	ModeratePathogenicSupport			0.972	D	PP3						PP3_strong		PP3_strong	0.99	0.947	D	0.56	D
chr6	131904528	T	A	ARG1	NM_001244438.1	c.723T>A	p.(Val241=)	SYNONYMOUS	EXONIC	Mayo Clinic#37	VUS			2022-03-18 09:16:45 UTC		BP7:true,PM2:true	LowBenignSupport			.	NA	NA							NA	NA	.	.	NA	.	.
chr6	131904531	C	T	ARG1	NM_001244438.1	c.726C>T	p.(Asp242=)	SYNONYMOUS	EXONIC	Mayo Clinic#37	LIKELY_BENIGN			2022-03-13 18:26:45 UTC		BP6:true,BP7:true,PM2:true	LikelyBenign			.	NA	NA							NA	NA	.	.	NA	.	.
chr6	131904543	A	G	ARG1	NM_001244438.1	c.738A>G	p.(Pro246=)	SYNONYMOUS	EXONIC	Mayo Clinic#37	VUS			2022-03-13 18:18:06 UTC		BP7:true,PM2:true	LowBenignSupport			.	NA	NA							NA	NA	.	.	NA	.	.
chr6	131904545	C	T	ARG1	NM_001244438.1	c.740C>T	p.(Ser247Phe)	NON_SYNONYMOUS	EXONIC	Mayo Clinic#37	VUS			2022-03-13 18:14:56 UTC		PM2:true,PP2:true	LowPathogenicSupport			0.226	T	BP4		BP4_supp						BP4_supp	0.45	0.512	D	-0.295	T
chr6	131904549	C	T	ARG1	NM_001244438.1	c.744C>T	p.(Phe248=)	SYNONYMOUS	EXONIC	Mayo Clinic#37	VUS			2022-03-05 22:26:55 UTC		BP7:true,PM2:true	LowBenignSupport			.	NA	NA							NA	NA	.	.	NA	.	.
chr6	131904553	C	T	ARG1	NM_001244438.1	c.748C>T	p.(Pro250Ser)	NON_SYNONYMOUS	EXONIC	Mayo Clinic#37	VUS			2022-03-05 22:33:24 UTC		PM2:true,PP2:true,PP3:true	ModeratePathogenicSupport			0.9	D	PP3					PP3_mod			PP3_mod	0.543	.	T	0.502	D
chr6	131904556	G	A	ARG1	NM_001244438.1	c.751G>A	p.(Ala251Thr)	NON_SYNONYMOUS	EXONIC	Mayo Clinic#37	VUS			2022-03-16 09:21:42 UTC		PM2:true,PP2:true,PP3:true	ModeratePathogenicSupport			0.83	D	PP3					PP3_mod			PP3_mod	0.931	0.784	D	0.311	D
chr6	131904568	C	T	ARG1	NM_001244438.1	c.763C>T	p.(Pro255Ser)	NON_SYNONYMOUS	EXONIC	Mayo Clinic#37	VUS			2022-03-18 10:59:04 UTC		PM2:true,PP2:true,PP3:true	ModeratePathogenicSupport			0.729	D	PP3				PP3_supp				PP3_supp	0.892	0.801	D	0.316	D
chr6	131904569	C	T	ARG1	NM_001244438.1	c.764C>T	p.(Pro255Leu)	NON_SYNONYMOUS	EXONIC	Mayo Clinic#37	VUS			2022-03-18 09:15:38 UTC		PM2:true,PP2:true,PP3:true	ModeratePathogenicSupport			0.812	D	PP3					PP3_mod			PP3_mod	0.967	0.836	D	0.383	D
chr6	131904569	C	G	ARG1	NM_001244438.1	c.764C>G	p.(Pro255Arg)	NON_SYNONYMOUS	EXONIC	Mayo Clinic#37	VUS			2022-03-05 22:31:18 UTC		PM2:true,PP2:true,PP3:true	ModeratePathogenicSupport			0.842	D	PP3					PP3_mod			PP3_mod	0.98	0.865	D	0.341	D
chr6	131904570	A	G	ARG1	NM_001244438.1	c.765A>G	p.(Pro255=)	SYNONYMOUS	EXONIC	Mayo Clinic#37	VUS			2022-03-05 22:28:27 UTC		BP7:true,PM2:true	LowBenignSupport			.	NA	NA							NA	NA	.	.	NA	.	.
chr6	131904573	C	T	ARG1	NM_001244438.1	c.768C>T	p.(Val256=)	SYNONYMOUS	EXONIC	Mayo Clinic#37	LIKELY_BENIGN			2022-03-18 09:13:24 UTC		BP6:true,BP7:true,PM2:true	LikelyBenign			.	NA	NA							NA	NA	.	.	NA	.	.
chr6	131904574	G	A	ARG1	NM_001244438.1	c.769G>A	p.(Val257Met)	NON_SYNONYMOUS	EXONIC	Mayo Clinic#37	VUS			2022-02-26 21:40:52 UTC		PM2:true,PP2:true	LowPathogenicSupport			0.251	T	BP4		BP4_supp						BP4_supp	0.206	.	T	-0.439	T
chr6	131904574	G	C	ARG1	NM_001244438.1	c.769G>C	p.(Val257Leu)	NON_SYNONYMOUS	EXONIC	Mayo Clinic#37	LIKELY_BENIGN			2022-02-26 21:37:35 UTC		BS1:true,BS2:true,PP2:true	LikelyBenign			0.281	T	BP4		BP4_supp						BP4_supp	0.136	.	T	-0.584	T
chr6	131904575	T	C	ARG1	NM_001244438.1	c.770T>C	p.(Val257Ala)	NON_SYNONYMOUS	EXONIC	Mayo Clinic#37	VUS			2022-02-26 21:33:50 UTC		PM2:true,PP2:true	ModeratePathogenicSupport			0.175	T	BP4	BP_mod							BP_mod	0.161	0.541	D	-0.5	T
chr6	131904580	G	A	ARG1	NM_001244438.1	c.775G>A	p.(Gly259Ser)	NON_SYNONYMOUS	EXONIC	Mayo Clinic#37	VUS			2022-03-18 09:37:58 UTC		PM2:true,PP2:true,PP3:true	ModeratePathogenicSupport			0.973	D	PP3						PP3_strong		PP3_strong	0.985	0.931	D	0.576	D
chr6	131904581	G	A	ARG1	NM_001244438.1	c.776G>A	p.(Gly259Asp)	NON_SYNONYMOUS	EXONIC	Mayo Clinic#37	VUS			2022-02-26 21:32:03 UTC		PM2:true,PP2:true,PP3:true	ModeratePathogenicSupport			0.977	D	PP3						PP3_strong		PP3_strong	0.995	0.988	D	0.577	D
chr6	131904594	A	G	ARG1	NM_001244438.1	c.789A>G	p.(Arg263=)	SYNONYMOUS	EXONIC	Mayo Clinic#37	VUS			2022-03-18 09:14:34 UTC		BP7:true,PM2:true	LowBenignSupport			.	NA	NA							NA	NA	.	.	NA	.	.
chr6	131904598	G	A	ARG1	NM_001244438.1	c.793G>A	p.(Gly265Ser)	NON_SYNONYMOUS	EXONIC	Mayo Clinic#37	VUS			2022-03-18 09:11:57 UTC		PM2:true,PP2:true,PP3:true	ModeratePathogenicSupport			0.742	D	PP3				PP3_supp				PP3_supp	0.62	.	T	-0.011	D
chr6	131904598	G	C	ARG1	NM_001244438.1	c.793G>C	p.(Gly265Arg)	NON_SYNONYMOUS	EXONIC	Mayo Clinic#37	VUS			2022-03-18 09:10:51 UTC		PM2:true,PP2:true,PP3:true	ModeratePathogenicSupport			0.853	D	PP3					PP3_mod			PP3_mod	0.9	0.819	D	0.113	D
chr6	131904603	C	T	ARG1	NM_001244438.1	c.798C>T	p.(Leu266=)	SYNONYMOUS	EXONIC	Mayo Clinic#37	LIKELY_BENIGN			2022-02-26 21:29:38 UTC		BP6:true,BP7:true,PM2:true	LikelyBenign			.	NA	NA							NA	NA	.	.	NA	.	.
chr6	131904609	C	A	ARG1	NM_001244438.1	c.804C>A	p.(Ile268=)	SYNONYMOUS	EXONIC	Mayo Clinic#37	VUS			2022-03-18 09:35:20 UTC		BP7:true,PM2:true	LowBenignSupport			.	NA	NA							NA	NA	.	.	NA	.	.
chr6	131904618	A	G	ARG1	NM_001244438.1	c.813A>G	p.(Glu271=)	SYNONYMOUS	EXONIC	Mayo Clinic#37	VUS			2022-02-26 21:26:37 UTC		BP7:true,PM2:true	LowBenignSupport			.	NA	NA							NA	NA	.	.	NA	.	.
chr6	131904635	G	C	ARG1	NM_001244438.1	c.826+4G>C	p.?	OTHER_IMPACT	SPLICE_REGION	Mayo Clinic#37	VUS			2022-02-26 21:23:35 UTC		BP4:true,PM2:true	Uncertain			.	NA	NA							NA	NA	.	.	NA	.	.
chr6	131904874	T	C	ARG1	NM_001244438.1	c.827-8T>C	p.?	OTHER_IMPACT	SPLICE_REGION	Mayo Clinic#37	LIKELY_BENIGN			2022-02-20 18:19:50 UTC		BP4:true,BP6:true,BS1:true	LikelyBenign			.	NA	NA							NA	NA	.	.	NA	.	.
chr6	131904880	A	T	ARG1	NM_001244438.1	c.827-2A>T	p.?	OTHER_IMPACT	SPLICE_ACCEPTOR	Mayo Clinic#37	LIKELY_PATHOGENIC			2022-02-20 18:16:05 UTC		PM2:true,PVS1:true	LikelyPathogenic			.	NA	NA							NA	NA	.	.	NA	0.67	D
chr6	131904883	G	A	ARG1	NM_001244438.1	c.828G>A	p.(Gly276=)	OTHER_IMPACT	SPLICE_REGION	Mayo Clinic#37	LIKELY_BENIGN			2022-02-20 17:30:13 UTC		BP4:true,BP6:true,PM2:true	LikelyBenign			.	NA	NA							NA	NA	.	.	NA	.	.
chr6	131904885	T	C	ARG1	NM_001244438.1	c.830T>C	p.(Leu277Pro)	NON_SYNONYMOUS	EXONIC	Mayo Clinic#37	VUS			2022-02-20 17:42:17 UTC		PM2:true,PP2:true,PP3:true	ModeratePathogenicSupport			0.785	D	PP3					PP3_mod			PP3_mod	0.735	0.512	D	0.401	D
chr6	131904896	T	A	ARG1	NM_001244438.1	c.841T>A	p.(Leu281Ile)	NON_SYNONYMOUS	EXONIC	Mayo Clinic#37	VUS			2022-02-20 17:20:09 UTC		PM2:true,PP2:true	LowPathogenicSupport			0.376	T	BP4			Unc					Unc	0.37	0.646	D	-0.172	T
chr6	131904899	G	T	ARG1	NM_001244438.1	c.844G>T	p.(Asp282Tyr)	NON_SYNONYMOUS	EXONIC	Mayo Clinic#37	VUS			2022-03-18 09:32:18 UTC		PM2:true,PP2:true,PP3:true	ModeratePathogenicSupport			0.953	D	PP3						PP3_strong		PP3_strong	0.934	0.91	D	0.553	D
chr6	131904901	T	C	ARG1	NM_001244438.1	c.846T>C	p.(Asp282=)	SYNONYMOUS	EXONIC	Mayo Clinic#37	LIKELY_BENIGN			2022-03-18 11:04:37 UTC		BP6:true,BP7:true,PM2:true	LikelyBenign			.	NA	NA							NA	NA	.	.	NA	.	.
chr6	131904903	T	C	ARG1	NM_001244438.1	c.848T>C	p.(Ile283Thr)	NON_SYNONYMOUS	EXONIC	Mayo Clinic#37	VUS			2022-02-20 17:36:24 UTC		PM2:true,PP2:true,PP3:true	ModeratePathogenicSupport			0.72	D	PP3				PP3_supp				PP3_supp	0.694	0.819	D	0.523	D
chr6	131904906	T	C	ARG1	NM_001244438.1	c.851T>C	p.(Met284Thr)	NON_SYNONYMOUS	EXONIC	Mayo Clinic#37	VUS			2022-02-20 17:33:14 UTC		PM2:true,PP2:true	LowPathogenicSupport			0.625	D	Unc			Unc					Unc	0.654	0.887	D	0.095	D
chr6	131904910	A	G	ARG1	NM_001244438.1	c.855A>G	p.(Glu285=)	SYNONYMOUS	EXONIC	Mayo Clinic#37	LIKELY_BENIGN			2022-02-20 17:27:04 UTC		BP6:true,BP7:true	LikelyBenign			.	NA	NA							NA	NA	.	.	NA	.	.
chr6	131904911	G	C	ARG1	NM_001244438.1	c.856G>C	p.(Val286Leu)	NON_SYNONYMOUS	EXONIC	Mayo Clinic#37	VUS			2022-03-18 09:26:43 UTC		PM2:true,PP2:true	LowPathogenicSupport			0.64	D	Unc			Unc					Unc	0.27	0.734	D	0.016	D
chr6	131904911	G	A	ARG1	NM_001244438.1	c.856G>A	p.(Val286Met)	NON_SYNONYMOUS	EXONIC	Mayo Clinic#37	VUS			2022-02-20 17:22:56 UTC		PM2:true,PP2:true,PP3:true	ModeratePathogenicSupport			0.795	D	PP3					PP3_mod			PP3_mod	0.555	0.775	D	0.378	D
chr6	131904917	CCAT	C	ARG1	NM_001244438.1	c.864_866del	p.(Ser289del)	NON_FRAMESHIFT	EXONIC	Mayo Clinic#37	VUS			2022-02-20 17:13:20 UTC		PM2:true,PM4:true	LowPathogenicSupport			.	NA	NA							NA	NA	.	.	NA	.	.
chr6	131904920	T	A	ARG1	NM_001244438.1	c.865T>A	p.(Ser289Thr)	NON_SYNONYMOUS	EXONIC	Mayo Clinic#37	VUS			2022-03-18 09:07:45 UTC		BP4:true,PM2:true,PP2:true	LowPathogenicSupport			0.123	T	BP4	BP_mod							BP_mod	0.086	0.485	T	-0.313	T
chr6	131904922	C	T	ARG1	NM_001244438.1	c.867C>T	p.(Ser289=)	SYNONYMOUS	EXONIC	Mayo Clinic#37	VUS			2022-03-18 09:24:39 UTC		BP7:true,PM2:true	LowBenignSupport			.	NA	NA							NA	NA	.	.	NA	.	.
chr6	131904927	G	A	ARG1	NM_001244438.1	c.872G>A	p.(Gly291Glu)	NON_SYNONYMOUS	EXONIC	Mayo Clinic#37	VUS			2022-02-20 17:07:39 UTC		PM2:true,PP2:true	LowPathogenicSupport			0.4	T	BP4			Unc					Unc	0.711	0.381	T	0.385	D
chr6	131904931	G	A	ARG1	NM_001244438.1	c.876G>A	p.(Lys292=)	SYNONYMOUS	EXONIC	Mayo Clinic#37	VUS			2022-03-18 09:08:50 UTC		BP7:true,PM2:true	LowBenignSupport			.	NA	NA							NA	NA	.	.	NA	.	.
chr6	131904935	C	A	ARG1	NM_001244438.1	c.880C>A	p.(Pro294Thr)	NON_SYNONYMOUS	EXONIC	Mayo Clinic#37	VUS			2022-02-20 17:16:26 UTC		BP4:true,PM2:true,PP2:true	ModeratePathogenicSupport			0.057	T	BP4	BP_mod							BP_mod	0.322	.	T	-0.131	T
chr6	131904936	CAGA	C	ARG1	NM_001244438.1	c.887_889del	p.(Glu296del)	NON_FRAMESHIFT	EXONIC	Mayo Clinic#37	VUS			2022-03-18 09:06:43 UTC		PM2:true,PM4:true	ModeratePathogenicSupport			.	NA	NA							NA	NA	.	.	NA	.	.
chr6	131904936	C	T	ARG1	NM_001244438.1	c.881C>T	p.(Pro294Leu)	NON_SYNONYMOUS	EXONIC	Mayo Clinic#37	VUS	hyperargininemia	AR	2022-02-20 16:56:49 UTC		BP4:true,PM2:true,PP2:true	LowPathogenicSupport			0.145	T	BP4	BP_mod							BP_mod	0.301	0.418	T	-0.115	T
chr6	131904938	G	A	ARG1	NM_001244438.1	c.883G>A	p.(Glu295Lys)	NON_SYNONYMOUS	EXONIC	Mayo Clinic#37	VUS			2022-02-20 17:10:19 UTC		PM2:true,PP2:true	LowPathogenicSupport			0.346	T	BP4			Unc					Unc	0.48	0.632	D	0.064	D
chr6	131904940	A	T	ARG1	NM_001244438.1	c.885A>T	p.(Glu295Asp)	NON_SYNONYMOUS	EXONIC	Mayo Clinic#37	VUS			2022-03-18 11:08:37 UTC		BP4:true,PM2:true,PP2:true	LowPathogenicSupport			0.131	T	BP4	BP_mod							BP_mod	0.17	0.554	D	-0.107	T
chr6	131904951	G	A	ARG1	NM_001244438.1	c.896G>A	p.(Arg299Gln)	NON_SYNONYMOUS	EXONIC	Mayo Clinic#37	VUS			2022-03-18 09:05:48 UTC		BP4:true,PM2:true,PP2:true	LowPathogenicSupport			0.143	T	BP4	BP_mod							BP_mod	0.311	0.571	D	-0.132	T
chr6	131904954	C	A	ARG1	NM_001244438.1	c.899C>A	p.(Thr300Lys)	NON_SYNONYMOUS	EXONIC	Mayo Clinic#37	VUS			2022-03-18 09:21:45 UTC		PM2:true,PP2:true,PP3:true	ModeratePathogenicSupport			0.762	D	PP3				PP3_supp				PP3_supp	0.757	0.857	D	0.444	D
chr6	131904957	T	G	ARG1	NM_001244438.1	c.902T>G	p.(Val301Gly)	NON_SYNONYMOUS	EXONIC	Mayo Clinic#37	VUS			2022-02-20 17:04:13 UTC		PM2:true,PP2:true	LowPathogenicSupport			0.664	D	Unc				PP3_supp				PP3_supp	0.557	0.632	D	0.329	D
chr6	131904958	G	C	ARG1	NM_001244438.1	c.903G>C	p.(Val301=)	SYNONYMOUS	EXONIC	Mayo Clinic#37	VUS			2022-02-20 17:01:56 UTC		BP7:true,PM2:true	LowBenignSupport			.	NA	NA							NA	NA	.	.	NA	.	.
chr6	131904961	C	A	ARG1	NM_000045.3	c.882C>A	p.(Asn294Lys)	NON_SYNONYMOUS	EXONIC	Mayo Clinic#37	VUS			2022-03-18 11:10:42 UTC		PM2:true,PP2:true	LowPathogenicSupport			0.166	T	BP4	BP_mod							BP_mod	0.498	0.585	D	-0.191	T
chr6	131904963	C	A	ARG1	NM_001244438.1	c.908C>A	p.(Thr303Lys)	NON_SYNONYMOUS	EXONIC	Mayo Clinic#37	VUS			2022-03-18 11:09:36 UTC		PM2:true,PP2:true	LowPathogenicSupport			0.497	T	Unc			Unc					Unc	0.589	0.769	D	0.102	D
chr6	131904964	A	G	ARG1	NM_001244438.1	c.909A>G	p.(Thr303=)	SYNONYMOUS	EXONIC	Mayo Clinic#37	LIKELY_BENIGN			2022-03-18 11:03:45 UTC		BP6:true,BP7:true,PM2:true	LikelyBenign			.	NA	NA							NA	NA	.	.	NA	.	.
chr6	131904964	A	T	ARG1	NM_001244438.1	c.909A>T	p.(Thr303=)	SYNONYMOUS	EXONIC	Mayo Clinic#37	VUS			2022-03-16 19:07:10 UTC		BP7:true,PM2:true	LowBenignSupport			.	NA	NA							NA	NA	.	.	NA	.	.
chr6	131904968	G	C	ARG1	NM_001244438.1	c.913G>C	p.(Val305Leu)	NON_SYNONYMOUS	EXONIC	Mayo Clinic#37	VUS			2022-03-18 11:02:19 UTC		PM2:true,PP2:true	LowPathogenicSupport			0.267	T	BP4		BP4_supp						BP4_supp	0.216	0.677	D	-0.154	T
chr6	131904971	G	A	ARG1	NM_001244438.1	c.916G>A	p.(Ala306Thr)	NON_SYNONYMOUS	EXONIC	Mayo Clinic#37	VUS			2022-03-18 11:07:18 UTC		PM2:true,PM5:true,PP2:true	ModeratePathogenicSupport			0.292	T	BP4			Unc					Unc	0.115	.	T	-0.13	T
chr6	131904979	CTTGG	C	ARG1	NM_001244438.1	c.925_928del	p.(Ala310ValfsTer32)	FRAMESHIFT	EXONIC	Mayo Clinic#37	LIKELY_PATHOGENIC			2022-03-13 19:33:59 UTC		PM2:true,PVS1:true	LikelyPathogenic		Deemed pathogenic	.	NA	NA							NA	NA	.	.	NA	.	.
chr6	131904981	T	G	ARG1	NM_001244438.1	c.926T>G	p.(Leu309Trp)	NON_SYNONYMOUS	EXONIC	Mayo Clinic#37	VUS			2022-03-16 19:08:54 UTC		PM2:true,PP2:true,PP3:true	ModeratePathogenicSupport			0.756	D	PP3				PP3_supp				PP3_supp	0.582	0.719	D	0.248	D
chr6	131904986	T	G	ARG1	NM_001244438.1	c.931T>G	p.(Cys311Gly)	NON_SYNONYMOUS	EXONIC	Mayo Clinic#37	VUS			2022-03-18 10:57:56 UTC		PM2:true,PP2:true	LowPathogenicSupport			0.52	D	Unc			Unc					Unc	0.308	.	T	0.073	D
chr6	131904991	CG	C	ARG1	NM_001244438.1	c.938del	p.(Gly313AspfsTer30)	FRAMESHIFT	EXONIC	Mayo Clinic#37	LIKELY_PATHOGENIC			2022-03-18 10:41:20 UTC		PM2:true,PVS1:true	LikelyPathogenic		Deemed pathogenic	.	NA	NA							NA	NA	.	.	NA	.	.
chr6	131904991	C	T	ARG1	NM_001244438.1	c.936C>T	p.(Phe312=)	SYNONYMOUS	EXONIC	Mayo Clinic#37	BENIGN			2022-03-18 11:00:18 UTC		BP6:true,BP7:true,BS1:true	Benign			.	NA	NA							NA	NA	.	.	NA	.	.
chr6	131904992	G	C	ARG1	NM_001244438.1	c.937G>C	p.(Gly313Arg)	NON_SYNONYMOUS	EXONIC	Mayo Clinic#37	VUS			2022-03-16 18:57:04 UTC	PM2+PP3+PP2= VUS	PM2:true,PP2:true,PP3:true	ModeratePathogenicSupport			0.946	D	PP3						PP3_strong		PP3_strong	0.828	0.909	D	0.583	D
chr6	131904994	A	G	ARG1	NM_001244438.1	c.939A>G	p.(Gly313=)	SYNONYMOUS	EXONIC	Mayo Clinic#37	VUS			2022-03-18 10:56:54 UTC		BP7:true,PM2:true	LowBenignSupport			.	NA	NA							NA	NA	.	.	NA	.	.
chr6	131904996	T	A	ARG1	NM_001244438.1	c.941T>A	p.(Leu314His)	NON_SYNONYMOUS	EXONIC	Mayo Clinic#37	VUS			2022-03-18 11:01:13 UTC		PM2:true,PP2:true	LowPathogenicSupport			0.178	T	BP4	BP_mod							BP_mod	0.112	0.428	T	-0.257	T
chr6	131904998	G	A	ARG1	NM_001244438.1	c.943G>A	p.(Ala315Thr)	NON_SYNONYMOUS	EXONIC	Mayo Clinic#37	VUS			2022-03-18 09:19:39 UTC		PM2:true,PP2:true	LowPathogenicSupport			0.205	T	BP4		BP4_supp						BP4_supp	0.06	0.406	T	-0.244	T
chr6	131905001	C	T	ARG1	NM_001244438.1	c.946C>T	p.(Arg316Trp)	NON_SYNONYMOUS	EXONIC	Mayo Clinic#37	LIKELY_PATHOGENIC			2022-03-18 10:53:46 UTC		PM2:true,PM5:true,PP2:true,PP3:true	LikelyPathogenic			0.735	D	PP3				PP3_supp				PP3_supp	0.467	0.658	D	0.434	D
chr6	131905001	CGGGA	C	ARG1	NM_001244438.1	c.950_953del	p.(Glu317ValfsTer25)	FRAMESHIFT	EXONIC	Mayo Clinic#37	LIKELY_PATHOGENIC			2022-03-18 09:18:45 UTC		PM2:true,PVS1:true	LikelyPathogenic		Deemed pathogenic	.	NA	NA							NA	NA	.	.	NA	.	.
chr6	131905003	G	T	ARG1	NM_001244438.1	c.948G>T	p.(Arg316=)	SYNONYMOUS	EXONIC	Mayo Clinic#37	VUS			2022-03-18 10:52:16 UTC		BP7:true,PM2:true	LowBenignSupport			.	NA	NA							NA	NA	.	.	NA	.	.
chr6	131905004	G	A	ARG1	NM_001244438.1	c.949G>A	p.(Glu317Lys)	NON_SYNONYMOUS	EXONIC	Mayo Clinic#37	VUS			2022-03-18 10:51:21 UTC		PM2:true,PP2:true	LowPathogenicSupport			0.522	D	Unc			Unc					Unc	0.409	.	T	0.268	D
chr6	131905005	A	G	ARG1	NM_001244438.1	c.950A>G	p.(Glu317Gly)	NON_SYNONYMOUS	EXONIC	Mayo Clinic#37	VUS			2022-03-18 10:43:02 UTC		PM2:true,PP2:true	ModeratePathogenicSupport			0.551	D	Unc			Unc					Unc	0.356	0.484	T	0.248	D
chr6	131905007	G	T	ARG1	NM_001244438.1	c.952G>T	p.(Gly318Cys)	NON_SYNONYMOUS	EXONIC	Mayo Clinic#37	VUS			2022-03-18 10:43:59 UTC		PM2:true,PP2:true,PP3:true	ModeratePathogenicSupport			0.743	D	PP3				PP3_supp				PP3_supp	0.464	0.511	D	0.201	D
chr6	131905011	A	G	ARG1	NM_001244438.1	c.956A>G	p.(Asn319Ser)	NON_SYNONYMOUS	EXONIC	Mayo Clinic#37	VUS			2022-03-18 10:42:12 UTC		PM2:true,PP2:true	LowPathogenicSupport			0.182	T	BP4	BP_mod							BP_mod	0.091	0.329	T	-0.335	T
chr6	131905015	CA	C	ARG1	NM_001244438.1	c.962del	p.(Lys321SerfsTer22)	FRAMESHIFT	EXONIC	Mayo Clinic#37	PATHOGENIC			2022-03-16 18:54:53 UTC	PVS1+ PM2+ PP5= LP	PM2:true,PP5:true,PVS1:true	LikelyPathogenic		Deemed pathogenic	.	NA	NA							NA	NA	.	.	NA	.	.
chr6	131905023	T	C	ARG1	NM_001244438.1	c.968T>C	p.(Ile323Thr)	NON_SYNONYMOUS	EXONIC	Mayo Clinic#37	VUS			2022-03-18 10:40:00 UTC		BS1:true,PP2:true	LowBenignSupport			0.213	T	BP4		BP4_supp						BP4_supp	0.118	0.42	T	-0.288	T
chr6	131905029	A	G	ARG1	NM_001244438.1	c.974A>G	p.(Tyr325Cys)	NON_SYNONYMOUS	EXONIC	Mayo Clinic#37	VUS			2022-03-16 18:55:50 UTC	PM2 + PP2 = VUS	PM2:true,PP2:true	LowPathogenicSupport			0.317	T	BP4			Unc					Unc	0.203	0.322	T	-0.036	D
chr6	131905031	C	G	ARG1	NM_001244438.1	c.976C>G	p.(Leu326Val)	NON_SYNONYMOUS	EXONIC	Mayo Clinic#37	VUS			2022-03-18 10:38:59 UTC		PM2:true,PP2:true	LowPathogenicSupport			0.164	T	BP4	BP_mod							BP_mod	0.196	0.209	T	-0.093	T
chr6	131905032	T	C	ARG1	NM_001244438.1	c.977T>C	p.(Leu326Pro)	NON_SYNONYMOUS	EXONIC	Mayo Clinic#37	LIKELY_BENIGN			2022-03-18 10:37:59 UTC		BP6:true,BS1:true,BS2:true,PP2:true	LikelyBenign			0.364	T	BP4			Unc					Unc	0.386	.	T	0	D
chr6	131905033	T	A	ARG1	NM_001244438.1	c.978T>A	p.(Leu326=)	SYNONYMOUS	EXONIC	Mayo Clinic#37	VUS			2022-03-13 18:29:10 UTC		BP7:true,PM2:true	LowBenignSupport			.	NA	NA							NA	NA	.	.	NA	.	.
chr6	131905035	A	G	ARG1	NM_001244438.1	c.980A>G	p.(Asn327Ser)	NON_SYNONYMOUS	EXONIC	Mayo Clinic#37	VUS			2022-03-16 18:53:21 UTC	PM2+PP2	BP4:true,PM2:true,PP2:true	ModeratePathogenicSupport			0.127	T	BP4	BP_mod							BP_mod	0.096	.	T	-0.375	T
chr6	131905038	C	T	ARG1	NM_001244438.1	c.983C>T	p.(Pro328Leu)	NON_SYNONYMOUS	EXONIC	Mayo Clinic#37	VUS			2022-03-18 10:36:34 UTC		PM2:true,PP2:true	LowPathogenicSupport			0.253	T	BP4		BP4_supp						BP4_supp	0.208	0.348	T	-0.045	D
chr6	131905041	C	CTAAGT	ARG1	NM_001244438.1	c.987_991dup	p.(Ter331LeuextTer13)	FRAMESHIFT	EXONIC	Mayo Clinic#37	VUS a			2022-03-18 11:23:22 UTC		PM2:true,PVS1:true	ModeratePathogenicSupport		Deemed pathogenic	.	NA	NA							NA	NA	.	.	NA	.	.
chr6	131905041	C	T	ARG1	NM_001244438.1	c.986C>T	p.(Pro329Leu)	NON_SYNONYMOUS	EXONIC	Mayo Clinic#37	VUS			2022-03-18 10:35:18 UTC		PM2:true,PP2:true	LowPathogenicSupport			0.327	T	BP4			Unc					Unc	0.164	0.314	T	-0.082	T
chr6	131905051	G	A	ARG1	NM_001244438.1	c.*3G>A	p.?	OTHER_IMPACT	UTR_3	Mayo Clinic#37	VUS			2022-03-18 10:34:19 UTC		BP7:true,PM2:true	LowBenignSupport			.	NA	NA							NA	NA	.	.	NA	.	.
chr6	131905062	C	T	ARG1	NM_001244438.1	c.*14C>T	p.?	OTHER_IMPACT	UTR_3	Mayo Clinic#37	VUS			2022-03-18 10:30:15 UTC		BP7:true,PM2:true	LowBenignSupport			.	NA	NA							NA	NA	.	.	NA	.	.
chr6	131905062	C	A	ARG1	NM_001244438.1	c.*14C>A	p.?	OTHER_IMPACT	UTR_3	Mayo Clinic#37	VUS			2022-03-18 10:29:21 UTC		BP7:true,PM2:true	LowBenignSupport			.	NA	NA							NA	NA	.	.	NA	.	.
chr6	131905066	A	G	ARG1	NM_001244438.1	c.*18A>G	p.?	OTHER_IMPACT	UTR_3	Mayo Clinic#37	VUS			2022-03-18 10:27:12 UTC		BP7:true,PM2:true	LowBenignSupport			.	NA	NA							NA	NA	.	.	NA	.	.
chr6	131905075	A	T	ARG1	NM_001244438.1	c.*27A>T	p.?	OTHER_IMPACT	UTR_3	Mayo Clinic#37	VUS			2022-03-18 10:26:00 UTC		BP7:true,PM2:true	LowBenignSupport			.	NA	NA							NA	NA	.	.	NA	.	.
chr6	131905087	A	G	ARG1	NM_001244438.1	c.*39A>G	p.?	OTHER_IMPACT	UTR_3	Mayo Clinic#37	VUS			2022-03-18 10:22:12 UTC		BP7:true,PM2:true	LowBenignSupport			.	NA	NA							NA	NA	.	.	NA	.	.
chr6	131905103	T	A	ARG1	NM_001244438.1	c.*55T>A	p.?	OTHER_IMPACT	UTR_3	Mayo Clinic#37	VUS			2022-03-18 10:24:14 UTC		BP7:true,PM2:true	LowBenignSupport			.	NA	NA							NA	NA	.	.	NA	.	.
chr6	131905110	C	A	ARG1	NM_001244438.1	c.*62C>A	p.?	OTHER_IMPACT	UTR_3	Mayo Clinic#37	VUS			2022-03-18 10:23:24 UTC		BP7:true,PM2:true	LowBenignSupport			.	NA	NA							NA	NA	.	.	NA	.	.
chr6	131905117	A	G	ARG1	NM_001244438.1	c.*69A>G	p.?	OTHER_IMPACT	UTR_3	Mayo Clinic#37	VUS			2022-03-18 10:21:06 UTC		BP7:true,PM2:true	LowBenignSupport			.	NA	NA							NA	NA	.	.	NA	.	.
chr6	131905439	G	A	ARG1	NM_001244438.1	c.*391G>A	p.?	OTHER_IMPACT	UTR_3	Mayo Clinic#37	VUS			2022-03-18 11:33:20 UTC		BP7:true,PM2:true	LowBenignSupport			.	NA	NA							NA	NA	.	.	NA	.	.
chr6	131905468	G	A	ARG1	NM_001369020.1	NM_001369020.1:c.*420G>A	p.?	OTHER_IMPACT	SPLICE_REGION	Mayo Clinic#37	VUS			2022-03-18 11:39:27 UTC		PM2:true	Uncertain			.	NA	NA							NA	NA	.	.	NA	.	.
chr6	131904241	CTG	C	ARG1	NM_001244438.1	c.627_628del	p.(Glu210SerfsTer30)	FRAMESHIFT	EXONIC	Mayo Clinic#37	LIKELY_PATHOGENIC			2022-03-18 11:19:40 UTC		PM2:true,PVS1:true	LikelyPathogenic		Deemed pathogenic	.	NA	NA							NA	NA	.	.	NA	.	.
									VUS:		228
									BENIGN:		7
									LIKELY_BENIGN:		35
									LIKELY_PATHOGENIC:		28																							BayesDel >0.13 = predicted DAMAGING
									PATHOGENIC:		3																					MutPred2 >0.737 = predicted DAMAGING
										Total:	301									Revel >0.644 = predicted DAMAGING
																															Vesta >0.764 = predicted DAMAGING
									Note: published mutations excluded from this analysis, and data included from Table 1 instead
									Note 2: Frameshifts etc not predictable by in silico programs and 'deemed pathogenic'
									Note 3: Synonymous and intronic changes excluded from analysis
									4/4 prediction programs = damaging
									exclude 5'UTR, splice sites, introns etc
									include frameshifts etc as pathogenic
a Although c.987_991dupTAAGT is a frameshift variant, the PVS1 criteria was applied as a moderate strength evidence as compared to very strong pathogenicity evidence because of the variant’s location in the last exon of ARG1 [15, 16].
